# Supplementary material for: Elucidating the in vivo interactome of HIV-1 RNA by hybridization capture and mass spectrometry
Source: Sci Rep. 2017 Dec 5;7:16965. doi: 10.1038/s41598-017-16793-5 (PMC5717263; doi:10.1038/s41598-017-16793-5)
Supplement: Supplementary file 2 — Supplementary Tables [file 41598_2017_16793_MOESM2_ESM.xlsx]

## Sheet: Title_Authors
Elucidating the in vivo interactome of HIV-1 RNA by hybridization capture and mass spectrometry.
Rachel A. Knoener1, Jordan T. Becker2, Mark Scalf1, Nathan M. Sherer2, Lloyd M. Smith*1,3
1Department of Chemistry, University of Wisconsin, Madison, Wisconsin, United States
2McArdle Laboratory for Cancer Research and Institute for Molecular Virology, University of Wisconsin, Madison, Wisconsin, United States
3Genome Center of Wisconsin, University of Wisconsin, Madison, Wisconsin 53706, United States
*Corresponding Author:
Lloyd M. Smith; smith@chem.wisc.edu

## Sheet: Supp. Table S1
Supplementary Table S1: qPCR primer-probe design
qPCR transcript target	Forward Primer (5’-3’)	Reverse Primer (5’-3’)	Probe (5’-3’)
HIV RNA	GAGTTTGTCAATACCCCTCCC	CCTCTGTCAGTTACATATCCTGC	TTTCCCTATGGCTGCCCCATC
qPCR primer-probes purchased from IDT; GAPDH qPCR assay is Hs.PT.39a.22214836 from IDT.

## Sheet: Supp. Table S2
Supplementary Table S2: Capture and scrambled oligonucleotide design
Oligo Type	Oligo Sequence (5’-3’)	Tm at Hybridation Conditions (°C)	HIV NL4-3 Genome Complementarity; Nucleotide Positions
HIV Capture Oligo	CAATTGACTTACTATGCTTTCTGTGGCTATTTTTTGTA	67.7	3210-3239
HIV Release Oligo	TACAAAAAATAGCCACAGAAAGCATAGTAAGTCAATTG	NA	NA
Scrambled Capture Oligo	CAACTGTCGCGTCTTTATTTAGTTTACTCTTGATTGTT	67	NA
Scrambled Release Oligo	AACAATCAAGAGTAAACTAAATAAAGACGCGACAGTTG	NA	NA
Text in Red indicates nucleotides used for the toehold.

## Sheet: Supp. Table S3_Stats
Supplementary Table S3: HIV capture vs Scrambled capture statistical results.
HyPR-MS identified Protein: Primary Gene name	Uniprot ID	Student's T-test p-value	Fold Change (HIV/Scr)	Student's T-test Test statistic
HNRNPK	P61978	0.0482002	6.6033	2.09766
PDIA3	P30101	0.00128261	6.42038	4.02306
LDHB	P07195	0.0435081	6.27712	2.12481
Gag/Gag-Pol	P04591/P04585	0.0132386	6.13811	2.73186
HSPD1	P10809	0.03971	6.10408	2.15639
YBX1	P67809	0.0198968	6.06686	2.51052
TUBA1B	P68363	0.0408397	6.01597	2.13296
NCL	P19338	0.0421349	5.96271	2.11146
MDH2	P40926	0.0280873	5.95414	2.31887
YWHAE	P62258	0.0132185	5.91431	2.69631
TPI1	P60174	0.00751987	5.74968	2.94672
HNRNPA1	P09651	0.0291517	5.67897	2.26591
HNRNPR	O43390	0.0170911	5.67041	2.52855
NPM1	P06748	0.0345701	5.61931	2.17393
CFL1	P23528	0.00709388	5.61603	2.94635
VDAC1	P21796	0.0351057	5.55729	2.15887
EEF1A1	P68104	0.0335198	5.54881	2.18058
YBX3	P16989	8.07842e-05	5.50835	4.85007
TUBB	P07437	0.0166687	5.49899	2.51278
HSPA5	P11021	0.0373964	5.48943	2.11968
YWHAZ	P63104	0.0162534	5.47454	2.52077
RPSA	P08865	0.0150238	5.42341	2.54943
HNRNPD	Q14103	0.0273176	5.39819	2.26012
HSP90B1	P14625	0.0250745	5.35336	2.29464
HNRNPC	P07910	0.019607	5.29755	2.40225
HSPA9	P38646	0.0344965	5.29123	2.13401
TGM3	Q08188	0.0348606	5.20099	2.11718
ATP5B	P06576	0.0284384	5.18129	2.21009
P4HB	P07237	0.0121783	5.1354	2.59212
HSPE1	P61604	0.0157544	5.12942	2.47402
PPIA	P62937	0.0240624	5.07919	2.27184
SET	Q01105	0.0151422	5.06977	2.48072
STOML2	Q9UJZ1	0.00225574	5.05207	3.30794
RPL6	Q02878	0.00012601	5.03563	4.40361
FUS	P35637	0.0244897	5.01972	2.25425
TAGLN2	P37802	0.00153136	5.01584	3.45565
RAB11A	P62491	0.00574152	5.01386	2.89697
EEF1D	P29692	0.0122678	5.00995	2.56293
ACTB	P60709	0.0225844	4.98189	2.28469
CAPRIN1	Q14444	0.0191961	4.96991	2.35563
GSTP1	P09211	0.00477879	4.96337	2.96197
PDIA4	P13667	0.0278519	4.8499	2.16903
DDX5	P17844	0.0187197	4.8222	2.33956
YWHAH	Q04917	0.0318209	4.81841	2.10465
ERP29	P30040	0.00296194	4.80815	3.1128
ST13	P50502	0.00557622	4.80232	2.85132
STIP1	P31948	0.0208538	4.76771	2.28238
LDHA	P00338	0.0311046	4.72143	2.09967
PRDX1	Q06830	0.00643506	4.69607	2.76251
CCT6A	P40227	0.0248767	4.68369	2.19082
PHB	P35232	0.0274686	4.65577	2.14314
YWHAQ	P27348	0.0215307	4.64934	2.2467
MYL12A	P19105	0.00398088	4.62045	2.93297
ARHGDIB	P52566	0.00690416	4.61102	2.71037
PRMT1	Q99873	0.00135193	4.59567	3.33592
NUDC	Q9Y266	0.0274904	4.57044	2.12817
RPL11	P62913	0.0182192	4.48844	2.28511
CALR	P27797	0.00793686	4.46705	2.61509
PCCA	P05165	0.00824192	4.45242	2.59623
PEBP1	P30086	0.0102691	4.4179	2.50031
VAT1	Q99536	0.0199394	4.41632	2.23323
PCBP2	Q15366	0.0206134	4.3905	2.2144
SYNCRIP	O60506	0.00293113	4.38599	2.96884
SPTBN1	Q01082	0.0270716	4.37547	2.09976
PSMA6	P60900	0.00362246	4.36479	2.88323
LUC7L2	Q9Y383	0.0127533	4.35337	2.39863
EIF4A3	P38919	0.00516244	4.34477	2.7445
YWHAG	P61981	0.0103373	4.33436	2.4761
UBA52	P62987	0.00883185	4.33361	2.53684
GSTO1	P78417	0.0119355	4.32898	2.41866
ELAVL1	Q15717	0.01791	4.32692	2.25773
CAPZA1	P52907	0.0130344	4.31874	2.38164
FKBP1A	P62942	0.0234546	4.26445	2.13673
NME2	P22392	0.0022489	4.25638	3.01396
CDK1	P06493	0.00719237	4.24696	2.59007
RBM8A	Q9Y5S9	0.00630617	4.22527	2.63235
PSMB4	P28070	0.00783191	4.19946	2.54426
FLNB	O75369	0.00244153	4.19913	2.96255
ADA	P00813	0.0023346	4.19381	2.97585
PSME1	Q06323	0.00909331	4.18332	2.48398
YWHAB	P31946	0.00841097	4.17016	2.50924
PSMA7	O14818	0.0103191	4.15349	2.42844
LRPPRC	P42704	0.0202977	4.12654	2.16466
RPL23	P62829	0.0135291	4.12371	2.31892
RPL10A	P62906	0.0135059	4.11542	2.31747
CAND1	Q86VP6	0.0125648	4.09397	2.33902
ANXA1	P04083	0.0241007	4.08059	2.0883
SCP2	P22307	0.000662571	4.08054	3.32887
HIST1H1B	P16401	0.020323	4.07743	2.1533
TMX1	Q9H3N1	0.016652	4.06497	2.22612
ATXN10	Q9UBB4	0.0071162	4.05676	2.53595
ILF2	Q12905	0.0084085	4.04343	2.47205
FUBP1	Q96AE4	0.0228103	4.03716	2.10024
ARF1	P84077	0.00438983	4.02308	2.69386
TRIM28	Q13263	0.00191889	4.01926	2.96803
FH	P07954	0.0133271	3.98886	2.28969
PSMB6	P28072	0.00776201	3.9736	2.47921
PSMA5	P28066	0.0129784	3.96092	2.29192
MOV10	Q9HCE1	2.85815e-05	3.95917	4.01685
CBX3	Q13185	0.0133926	3.9474	2.27692
UQCRC2	P22695	0.0117358	3.93003	2.31972
CAPZB	P47756	0.000394112	3.92873	3.39107
RANGAP1	P46060	0.000615722	3.91864	3.26221
MTDH	Q86UE4	0.00199492	3.89606	2.9015
RAP1B	P61224	0.00451661	3.8782	2.63161
PNP	P00491	0.0162715	3.87792	2.18841
CACYBP	Q9HB71	0.0172898	3.87461	2.16561
SUGT1	Q9Y2Z0	0.0173276	3.86244	2.16178
IGHA1	P01876	0.0127251	3.85655	2.27053
RBBP4	Q09028	0.0133317	3.85103	2.25254
DEK	P35659	0.000149931	3.85052	3.58342
PCNA	P12004	0.00516417	3.82731	2.56887
PC	P11498	0.012336	3.81602	2.27007
RUVBL2	Q9Y230	0.00713518	3.79785	2.45145
RPS20	P60866	0.0126695	3.76726	2.24697
ABCE1	P61221	0.00141288	3.74445	2.93421
EEF1B2	P24534	0.0132675	3.74104	2.22363
FXR1	P51114	0.00289865	3.73611	2.71668
PPIB	P23284	0.00180319	3.71313	2.84838
DUT	P33316	0.016948	3.67943	2.12234
ERO1A	Q96HE7	0.00100214	3.67932	2.99728
AIFM1	O95831	0.00824516	3.64227	2.35204
PAICS	P22234	0.010953	3.62208	2.25294
SLC25A5	P05141	0.011819	3.60765	2.22347
APOD	P05090	0.00698797	3.60561	2.39236
FAM120A	Q9NZB2	3.43064e-05	3.58397	3.67226
MCCC1	Q96RQ3	0.00147445	3.57358	2.83719
LARS	Q9P2J5	0.0154045	3.55541	2.12052
HNRNPF	P52597	0.0168378	3.54152	2.08705
GTPBP4	Q9BZE4	0.00470472	3.52731	2.48462
RNH1	P13489	0.00137872	3.525	2.83052
HMGB1	P09429	0.00477529	3.49605	2.46775
RPS5	P46782	0.0125479	3.49158	2.16849
MAP4	P27816	0.00210986	3.48045	2.69351
PSMA1	P25786	0.0107226	3.4743	2.21294
MANF	P55145	0.000523448	3.45991	3.0358
RCC2	Q9P258	0.00575283	3.43273	2.38787
LGALS7	P47929	0.0151657	3.42633	2.08808
SLC3A2	P08195	0.00978615	3.42587	2.22536
GNAS	P63092	0.0108135	3.42338	2.19368
RUVBL1	Q9Y265	0.0140513	3.42228	2.11117
RAB7A	P51149	0.0113227	3.4115	2.17551
SMC1A	Q14683	0.00719329	3.39246	2.30657
CDC37	Q16543	0.000183235	3.36247	3.19537
AHCY	P23526	0.00723878	3.34783	2.28812
HMGCS1	Q01581	0.00117623	3.33481	2.76953
ICAM3	P32942	0.000371233	3.31629	3.02017
CLIC1	O00299	0.0137369	3.31575	2.08516
PPP1CC	P36873	0.000290746	3.29199	3.05408
ACAT1	P24752	0.00544558	3.27742	2.34184
EIF2A	Q9BY44	0.000981583	3.26542	2.7734
PRDX5	P30044	0.00151254	3.24378	2.65894
STMN1	P16949	0.00917197	3.22436	2.17401
RFC2	P35250	0.000817719	3.22345	2.79027
DBN1	Q16643	0.00248586	3.21443	2.52131
LRRC59	Q96AG4	0.000295356	3.19908	2.98659
SGTA	O43765	0.00431978	3.17122	2.3592
CD47	Q08722	0.00403101	3.16036	2.37237
CNPY2	Q9Y2B0	0.00240525	3.14948	2.49716
IGF2BP1	Q9NZI8	0.000587574	3.13807	2.80828
PSMD3	O43242	0.00373628	3.1364	2.38095
SEC22B	O75396	0.00265847	3.12177	2.45886
EIF6	P56537	0.00527042	3.12062	2.28503
DDX1	Q92499	0.00541985	3.11582	2.27565
EIF4G1	Q04637	0.000942745	3.1046	2.68782
CAPG	P40121	0.0078494	3.0947	2.16838
PPA1	Q15181	0.00365822	3.07896	2.35953
SLC9A3R1	O14745	0.00328409	3.03168	2.36333
TBCB	Q99426	0.00795428	3.01614	2.13369
SRPRB	Q9Y5M8	0.00434639	3.01263	2.28602
HARS	P12081	0.000982265	3.00805	2.62088
PSMA4	P25789	0.00480276	3.00476	2.25774
DYNC1H1	Q14204	0.00556451	3.00153	2.2195
PAFAH1B3	Q15102	0.00270379	2.9852	2.38605
FARSB	Q9NSD9	0.00103227	2.93173	2.56421
Rev	P04618	0.00430947	2.92149	2.24556
PRDX3	P30048	0.00346123	2.91325	2.29282
ACTN4	O43707	0.00578386	2.89741	2.16395
KIF5B	P33176	0.00265244	2.86978	2.33044
IPO5	O00410	0.00193322	2.84088	2.38232
SLC25A11	Q02978	0.000873328	2.82138	2.52743
PDIA6	Q15084	0.00570095	2.7986	2.12259
IGHG1	P01857	0.00355675	2.72464	2.19129
DPP3	Q9NY33	0.000904448	2.66787	2.4213
PSMD13	Q9UNM6	0.00251888	2.62204	2.20569
ERLIN2	O94905	0.000418813	2.61859	2.51124
CNN2	Q99439	0.0012447	2.47116	2.23851
PRPF6	O94906	0.00143598	2.30303	2.10495
RANBP1	P43487	0.000433616	2.21086	2.19595

## Sheet: Supp. Table S4
Supplementary Table S4: HyPR-MS identified proteins with previously established interactions with HIV RNA or HIV encoded proteins.
HyPR-MS identified Protein: Primary Gene name	Uniprot ID	HIV RNA interactor (in vivo and/or in vitro)	Interacts with HIV Tat	Interacts with HIV Rev	Interacts with HIV Gag	Interacts with HIV Gag-Pol	Component of Staufen1 HIV-1 RNP complex (Milev et al., 2012)
HNRNPK	P61978	Marchand, 2011		x	x	x	x
PDIA3	P30101
LDHB	P07195				x	x	x
Gag/Gag-Pol	P04591/P04585						x
HSPD1	P10809				x	x	x
YBX1	P67809	Mu, 2013	x		x	x	x
TUBA1B	P68363	Kula, 2011	x	x	x
NCL	P19338	Marchand, 2011			x	x	x
MDH2	P40926
YWHAE	P62258
TPI1	P60174
HNRNPA1	P09651	Marchand, 2011		x	x	x	x
HNRNPR	O43390	Marchand, 2011; Kula, 2011		x	x	x	x
NPM1	P06748	Marchand, 2011	x	x	x	x	x
CFL1	P23528	Kula, 2011
VDAC1	P21796
EEF1A1	P68104	Marchand, 2011; Kula, 2011	x	x	x	x	x
YBX3	P16989	Kula, 2011
TUBB	P07437			x	x
HSPA5	P11021				x	x	x
YWHAZ	P63104
RPSA	P08865			x
HNRNPD	Q14103	Marchand, 2011; Kula, 2011		x		x	x
HSP90B1	P14625	Marchand, 2011		x
HNRNPC	P07910			x	x	x	x
HSPA9	P38646				x	x	x
TGM3	Q08188
ATP5B	P06576
P4HB	P07237			x
HSPE1	P61604
PPIA	P62937				x
SET	Q01105			x
STOML2	Q9UJZ1
RPL6	Q02878			x	x	x	x
FUS	P35637	Kula, 2011	x	x
TAGLN2	P37802
RAB11A	P62491
EEF1D	P29692				x	x	x
ACTB	P60709		x	x	x	x	x
CAPRIN1	Q14444	Kula, 2011		x	x	x	x
GSTP1	P09211
PDIA4	P13667					x
DDX5	P17844	Marchand, 2011		x	x	x	x
YWHAH	Q04917
ERP29	P30040
ST13	P50502
STIP1	P31948			x
LDHA	P00338				x	x	x
PRDX1	Q06830
CCT6A	P40227
PHB	P35232				x	x	x
YWHAQ	P27348
MYL12A	P19105
ARHGDIB	P52566
PRMT1	Q99873				x
NUDC	Q9Y266
RPL11	P62913				x
CALR	P27797			x
PCCA	P05165
PEBP1	P30086
VAT1	Q99536
PCBP2	Q15366	Woolaway, 2007	x	x
SYNCRIP	O60506	Marchand, 2011		x	x	x	x
SPTBN1	Q01082		x	x
PSMA6	P60900		x
LUC7L2	Q9Y383				x	x	x
EIF4A3	P38919				x	x	x
YWHAG	P61981
UBA52	P62987
GSTO1	P78417
ELAVL1	Q15717				x	x
CAPZA1	P52907
FKBP1A	P62942
NME2	P22392
CDK1	P06493		x		x
RBM8A	Q9Y5S9
PSMB4	P28070		x
FLNB	O75369		x
ADA	P00813
PSME1	Q06323		x
YWHAB	P31946
PSMA7	O14818		x
LRPPRC	P42704				x	x	x
RPL23	P62829			x
RPL10A	P62906
CAND1	Q86VP6
ANXA1	P04083
SCP2	P22307
HIST1H1B	P16401
TMX1	Q9H3N1
ATXN10	Q9UBB4
ILF2	Q12905	Marchand, 2011	x	x	x	x	x
FUBP1	Q96AE4
ARF1	P84077				x
TRIM28	Q13263	Marchand, 2011			x	x	x
FH	P07954
PSMB6	P28072		x
PSMA5	P28066		x
MOV10	Q9HCE1	Kula, 2011		x	x	x	x
CBX3	Q13185
UQCRC2	P22695
CAPZB	P47756		x
RANGAP1	P46060		x	x
MTDH	Q86UE4				x
RAP1B	P61224
PNP	P00491
CACYBP	Q9HB71
SUGT1	Q9Y2Z0
IGHA1	P01876
RBBP4	Q09028		x
DEK	P35659
PCNA	P12004		x
PC	P11498
RUVBL2	Q9Y230	Mu, 2015	x
RPS20	P60866
ABCE1	P61221				x		x
EEF1B2	P24534
FXR1	P51114		x		x
PPIB	P23284			x
DUT	P33316
ERO1A	Q96HE7
AIFM1	O95831				x	x	x
PAICS	P22234
SLC25A5	P05141				x	x	x
APOD	P05090
FAM120A	Q9NZB2
MCCC1	Q96RQ3				x
LARS	Q9P2J5				x	x	x
HNRNPF	P52597	Kula, 2011	x	x	x	x	x
GTPBP4	Q9BZE4
RNH1	P13489
HMGB1	P09429
RPS5	P46782			x	x
MAP4	P27816				x
PSMA1	P25786		x
MANF	P55145
RCC2	Q9P258
LGALS7	P47929
SLC3A2	P08195
GNAS	P63092
RUVBL1	Q9Y265		x	x		x
RAB7A	P51149
SMC1A	Q14683				x	x	x
CDC37	Q16543
AHCY	P23526		x
HMGCS1	Q01581
ICAM3	P32942
CLIC1	O00299
PPP1CC	P36873		x
ACAT1	P24752
EIF2A	Q9BY44
PRDX5	P30044
STMN1	P16949
RFC2	P35250		x
DBN1	Q16643		x
LRRC59	Q96AG4				x	x	x
SGTA	O43765				x
CD47	Q08722
CNPY2	Q9Y2B0
IGF2BP1	Q9NZI8			x	x	x	x
PSMD3	O43242		x
SEC22B	O75396
EIF6	P56537
DDX1	Q92499	Marchand, 2011	x	x	x	x	x
EIF4G1	Q04637		x
CAPG	P40121		x
PPA1	Q15181
SLC9A3R1	O14745
TBCB	Q99426
SRPRB	Q9Y5M8				x	x	x
HARS	P12081
PSMA4	P25789		x
DYNC1H1	Q14204			x
PAFAH1B3	Q15102
FARSB	Q9NSD9
Rev	P04618
PRDX3	P30048
ACTN4	O43707
KIF5B	P33176
IPO5	O00410	Marchand, 2011	x	x
SLC25A11	Q02978				x	x	x
PDIA6	Q15084					x
IGHG1	P01857
DPP3	Q9NY33
PSMD13	Q9UNM6		x
ERLIN2	O94905
CNN2	Q99439
PRPF6	O94906			x
RANBP1	P43487

## Sheet: Supp. Table S5
Supplementary Table S5: Significant GO annotations of proteins identified by HyPR-MS.
HyPR-MS identified Protein: Primary Gene name	Uniprot ID	GO Annotation: RNA Binding	GO Annotation: Tran-scription/ Regulation of Tran-scription	GO Annotation: Tran-scription Factor Binding	GO Annotation: mRNA Splicing	GO Annotation: RNA Transport/ Localization	GO Annotation: Nucleo-cytoplasmic Transport	GO Annotation: RNA Export from Nucleus	GO Annotation: Regulation of mRNA Stability	GO Annotation: Translation	GO Annotation: Regulation of Translation	GO Annotation: Ribonucleo-protein Complex Biogenesis	GO Annotation: Ribonucleo-protein Complex	GO Annotation: Cytoskeleton Related
HNRNPK	P61978	x	x	x	x								x
PDIA3	P30101	x					x
LDHB	P07195
Gag/Gag-Pol	P04591/P04585	x
HSPD1	P10809	x
YBX1	P67809	x	x		x				x				x
TUBA1B	P68363	x												x
NCL	P19338	x	x										x
MDH2	P40926	x
YWHAE	P62258	x
TPI1	P60174
HNRNPA1	P09651	x			x	x	x	x					x
HNRNPR	O43390	x			x				x		x		x
NPM1	P06748	x	x	x			x				x	x	x
CFL1	P23528						x							x
VDAC1	P21796
EEF1A1	P68104	x	x							x
YBX3	P16989	x	x						x		x		x
TUBB	P07437												x	x
HSPA5	P11021		x
YWHAZ	P63104	x		x					x
RPSA	P08865	x					x	x		x		x	x
HNRNPD	Q14103	x	x	x	x				x		x		x
HSP90B1	P14625	x
HNRNPC	P07910	x			x				x				x
HSPA9	P38646	x					x
TGM3	Q08188
ATP5B	P06576
P4HB	P07237	x
HSPE1	P61604	x
PPIA	P62937	x
SET	Q01105		x				x		x
STOML2	Q9UJZ1													x
RPL6	Q02878	x								x		x	x
FUS	P35637	x		x	x								x
TAGLN2	P37802
RAB11A	P62491													x
EEF1D	P29692	x	x	x						x
ACTB	P60709			x									x	x
CAPRIN1	Q14444	x									x		x
GSTP1	P09211
PDIA4	P13667	x
DDX5	P17844	x	x		x								x
YWHAH	Q04917		x
ERP29	P30040
ST13	P50502
STIP1	P31948	x
LDHA	P00338
PRDX1	Q06830	x
CCT6A	P40227	x				x								x
PHB	P35232		x
YWHAQ	P27348		x
MYL12A	P19105
ARHGDIB	P52566													x
PRMT1	Q99873	x	x
NUDC	Q9Y266													x
RPL11	P62913	x								x		x	x
CALR	P27797	x	x				x				x		x
PCCA	P05165
PEBP1	P30086	x
VAT1	Q99536
PCBP2	Q15366	x			x					x			x
SYNCRIP	O60506	x			x				x		x		x
SPTBN1	Q01082	x					x							x
PSMA6	P60900	x		x					x				x
LUC7L2	Q9Y383	x			x							x	x
EIF4A3	P38919	x	x		x	x	x	x			x	x	x
YWHAG	P61981	x
UBA52	P62987		x						x	x		x	x
GSTO1	P78417
ELAVL1	Q15717	x			x				x		x		x
CAPZA1	P52907													x
FKBP1A	P62942
NME2	P22392		x
CDK1	P06493													x
RBM8A	Q9Y5S9	x			x		x	x			x		x
PSMB4	P28070								x
FLNB	O75369	x												x
ADA	P00813
PSME1	Q06323								x
YWHAB	P31946		x						x
PSMA7	O14818								x
LRPPRC	P42704	x	x			x					x		x	x
RPL23	P62829	x					x			x		x	x
RPL10A	P62906	x								x		x	x
CAND1	Q86VP6		x	x
ANXA1	P04083	x				x								x
SCP2	P22307
HIST1H1B	P16401	x	x
TMX1	Q9H3N1
ATXN10	Q9UBB4
ILF2	Q12905	x	x										x
FUBP1	Q96AE4	x	x
ARF1	P84077	x												x
TRIM28	Q13263	x	x
FH	P07954
PSMB6	P28072								x
PSMA5	P28066								x
MOV10	Q9HCE1	x	x								x		x
CBX3	Q13185		x
UQCRC2	P22695
CAPZB	P47756													x
RANGAP1	P46060
MTDH	Q86UE4	x	x	x
RAP1B	P61224
PNP	P00491													x
CACYBP	Q9HB71
SUGT1	Q9Y2Z0
IGHA1	P01876
RBBP4	Q09028		x
DEK	P35659	x	x
PCNA	P12004
PC	P11498
RUVBL2	Q9Y230		x	x								x	x
RPS20	P60866	x								x		x	x
ABCE1	P61221						x			x		x
EEF1B2	P24534	x								x
FXR1	P51114	x									x		x
PPIB	P23284	x
DUT	P33316	x
ERO1A	Q96HE7
AIFM1	O95831
PAICS	P22234
SLC25A5	P05141	x								x
APOD	P05090												x
FAM120A	Q9NZB2	x
MCCC1	Q96RQ3
LARS	Q9P2J5									x	x
HNRNPF	P52597	x		x	x								x
GTPBP4	Q9BZE4	x										x
RNH1	P13489
HMGB1	P09429	x	x	x
RPS5	P46782	x								x	x	x	x
MAP4	P27816	x												x
PSMA1	P25786	x							x				x
MANF	P55145	x
RCC2	Q9P258	x												x
LGALS7	P47929
SLC3A2	P08195	x
GNAS	P63092
RUVBL1	Q9Y265		x			x						x		x
RAB7A	P51149
SMC1A	Q14683	x
CDC37	Q16543
AHCY	P23526
HMGCS1	Q01581
ICAM3	P32942
CLIC1	O00299
PPP1CC	P36873	x
ACAT1	P24752
EIF2A	Q9BY44	x								x	x	x	x
PRDX5	P30044		x
STMN1	P16949													x
RFC2	P35250
DBN1	Q16643													x
LRRC59	Q96AG4	x
SGTA	O43765
CD47	Q08722
CNPY2	Q9Y2B0
IGF2BP1	Q9NZI8	x				x			x		x		x	x
PSMD3	O43242								x
SEC22B	O75396
EIF6	P56537	x					x			x	x	x	x
DDX1	Q92499	x	x		x						x	x	x
EIF4G1	Q04637	x							x	x	x		x
CAPG	P40121													x
PPA1	Q15181									x
SLC9A3R1	O14745													x
TBCB	Q99426													x
SRPRB	Q9Y5M8
HARS	P12081									x
PSMA4	P25789								x				x
DYNC1H1	Q14204	x										x		x
PAFAH1B3	Q15102
FARSB	Q9NSD9	x								x
Rev	P04618	x				x
PRDX3	P30048
ACTN4	O43707	x	x	x									x	x
KIF5B	P33176													x
IPO5	O00410	x					x
SLC25A11	Q02978	x								x
PDIA6	Q15084
IGHG1	P01857
DPP3	Q9NY33
PSMD13	Q9UNM6								x
ERLIN2	O94905
CNN2	Q99439													x
PRPF6	O94906	x	x		x	x						x	x
RANBP1	P43487						x	x

## Sheet: Supp. Table S6
Supplementary Table S6: Literature references related to impact of HyPR-MS identified proteins on HIV replication.
HyPR-MS identified Protein: Primary Gene name	Uniprot ID	HIV RNA interactor (in vivo and/or in vitro)	Affects specific stage of HIV replication (Rectangles in Fig. 5)	Affects HIV replication; stage unknown (Oval in Fig. 5)	References
HNRNPK	P61978	Marchand, 2011	Splicing	NA	Milev et al. (2012), Hadian et al. (2009), Marchand et al. (2011)
PDIA3	P30101		Unknown	Yes	Schweitzer et al. (2013)
LDHB	P07195		Unknown	Yes	Milev et al. (2012)
Gag/Gag-Pol	P04591/P04585		NA	NA
HSPD1	P10809		Unknown	Yes	Milev et al. (2012)
YBX1	P67809	Mu, 2013	Unknown	Yes	Milev et al. (2012), Mu et al. (2013), Ansari et al (1999)
TUBA1B	P68363	Kula, 2011	Unknown	Yes	Yeung et al. (2009), Gaudin et al. (2013)
NCL	P19338	Marchand, 2011	RNA Packaging/Budding	NA	Milev et al. (2012), Ueno et al. (2004)
MDH2	P40926		Unknown	Unknown
YWHAE	P62258		Unknown	Unknown
TPI1	P60174		Unknown	Yes	Santos et al. (2012)
HNRNPA1	P09651	Marchand, 2011	Splicing, Nucleocytoplasmic Transport	NA	Milev et al. (2012), Damgaard et al. (2002), Najera et al. (1999), Marchand et al. (2002
HNRNPR	O43390	Marchand, 2011; Kula, 2011	Unknown	Yes	Milev et al. (2012), Hadian et al. (2009)
NPM1	P06748	Marchand, 2011	Transcription	NA	Milev et al. (2012), Gadad et al. (2011)
CFL1	P23528	Kula, 2011	Early HIV Replication; Cytoskeleton	NA	Liu et al. (2009)
VDAC1	P21796		Unknown	Unknown
EEF1A1	P68104	Marchand, 2011; Kula, 2011	Early HIV Replication, Translation, RNA Packaging/Budding	NA	Warren et al. (2012), Li et al. (2013), Milev et al. (2012)
YBX3	P16989	Kula, 2011	Unknown	Unknown
TUBB	P07437		Unknown	Yes	Santos et al. (2012)
HSPA5	P11021		Unknown	Yes	Milev et al. (2012)
YWHAZ	P63104		Unknown	Unknown
RPSA	P08865		Unknown	Unknown
HNRNPD	Q14103	Marchand, 2011; Kula, 2011	Splicing, Nucleocytoplasmic Transport	NA	Milev et al. (2012), Lund et al. (2012)
HSP90B1	P14625	Marchand, 2011	Unknown	Unknown
HNRNPC	P07910		Unknown	Yes	Milev et al. (2012)
HSPA9	P38646		Unknown	Yes	Milev et al. (2012)
TGM3	Q08188		Unknown	Unknown
ATP5B	P06576		Unknown	Yes	Zhou et al. (2008)
P4HB	P07237		Unknown	Unknown
HSPE1	P61604		Unknown	Unknown
PPIA	P62937		Early HIV Replication	NA	De Iaco et al. (2014), Braaten et al. (2001)
SET	Q01105		Early HIV Replication	NA	Yan et al. (2009)
STOML2	Q9UJZ1		Unknown	Unknown
RPL6	Q02878		Unknown	Yes	Milev et al. (2012)
FUS	P35637	Kula, 2011	Unknown	Yes	Naji et al. (2012)
TAGLN2	P37802		Unknown	Yes	Konig et al. (2008)
RAB11A	P62491		Unknown	Unknown
EEF1D	P29692		Early HIV Replication, Translation	NA	Warren et al. (2012), Milev et al. (2012)
ACTB	P60709		Unknown	Yes	Milev et al. (2012)
CAPRIN1	Q14444	Kula, 2011	Unknown	Yes	Milev et al. (2012)
GSTP1	P09211		Unknown	Unknown
PDIA4	P13667		Unknown	Unknown
DDX5	P17844	Marchand, 2011	Nucleocytoplasmic Transport	NA	Zhou et al. (2013), Yasuda-Inoue et al. (2013), Milev et al. (2012)
YWHAH	Q04917		Unknown	Unknown
ERP29	P30040		Unknown	Unknown
ST13	P50502		Unknown	Unknown
STIP1	P31948		Unknown	Unknown
LDHA	P00338		Unknown	Yes	Milev et al. (2012)
PRDX1	Q06830		Unknown	Unknown
CCT6A	P40227		Unknown	Unknown
PHB	P35232		Unknown	Yes	Milev et al. (2012)
YWHAQ	P27348		Unknown	Unknown
MYL12A	P19105		Unknown	Unknown
ARHGDIB	P52566		Unknown	Yes	Watanabe et al. (2012)
PRMT1	Q99873		Unknown	Unknown
NUDC	Q9Y266		Unknown	Unknown
RPL11	P62913		Unknown	Unknown
CALR	P27797		Unknown	Unknown
PCCA	P05165		Unknown	Unknown
PEBP1	P30086		Unknown	Unknown
VAT1	Q99536		Unknown	Unknown
PCBP2	Q15366	Woolaway, 2007	Unknown	Yes	Woolaway et al. (2007)
SYNCRIP	O60506	Marchand, 2011	Splicing	NA	Milev et al. (2012)
SPTBN1	Q01082		Unknown	Unknown	Brass et al. (2008), Gaudin et al. (2013)
PSMA6	P60900		Transcription	NA	Lassot et al. (2007)
LUC7L2	Q9Y383		Unknown	Yes	Milev et al. (2012)
EIF4A3	P38919		Unknown	Yes	Milev et al. (2012)
YWHAG	P61981		Unknown	Unknown
UBA52	P62987		Unknown	Unknown
GSTO1	P78417		Unknown	Unknown
ELAVL1	Q15717		Translation	NA	Ahn et al. (2010), Lemay et al. (2008), Rivas-Aravena et al. (2009)
CAPZA1	P52907		Unknown	Unknown
FKBP1A	P62942		Unknown	Unknown
NME2	P22392		Unknown	Unknown
CDK1	P06493		Unknown	Unknown
RBM8A	Q9Y5S9		Unknown	Unknown
PSMB4	P28070		Transcription	NA	Lassot et al. (2007)
FLNB	O75369		Unknown	Unknown
ADA	P00813		Unknown	Unknown
PSME1	Q06323		Transcription	NA	Lassot et al. (2007)
YWHAB	P31946		Unknown	Unknown
PSMA7	O14818		Transcription	NA	Lassot et al. (2007)
LRPPRC	P42704		Unknown	Yes	Milev et al. (2012), Schweitzer et al. (2012)
RPL23	P62829		Unknown	Unknown
RPL10A	P62906		Unknown	Unknown
CAND1	Q86VP6		Unknown	Unknown
ANXA1	P04083		Unknown	Unknown
SCP2	P22307		Unknown	Unknown
HIST1H1B	P16401		Unknown	Unknown
TMX1	Q9H3N1		Unknown	Unknown
ATXN10	Q9UBB4		Unknown	Unknown
ILF2	Q12905	Marchand, 2011	Unknown	Yes	Milev et al. (2012), Li iet al. (2016)
FUBP1	Q96AE4		Unknown	Unknown
ARF1	P84077		Unknown	Yes	Faure et al. (2004)
TRIM28	Q13263	Marchand, 2011	Early HIV Replication	NA	Milev et al. (2012), Allouch et al. (2009 and 2011),
FH	P07954		Unknown	Unknown
PSMB6	P28072		Transcription	NA	Lassot et al. (2007)
PSMA5	P28066		Transcription	NA	Lassot et al. (2007)
MOV10	Q9HCE1	Kula, 2011	Nucleocytoplasmic Transport, RNA Packaging/Budding	NA	Milev et al. (2012), Abudu et al. (2012), Burdick et al. (2010), Furtak et al. (2010), Huang et al. (2015)
CBX3	Q13185		Transcription	NA	du Chene et al. (2007)
UQCRC2	P22695		Unknown	Unknown
CAPZB	P47756		Unknown	Unknown
RANGAP1	P46060		Nucleocytoplasmic Transport	NA	Cullen et al. (2008)
MTDH	Q86UE4		Unknown	Yes	Engeland et al. (2011)
RAP1B	P61224		Unknown	Unknown
PNP	P00491		Unknown	Unknown
CACYBP	Q9HB71		Unknown	Unknown
SUGT1	Q9Y2Z0		Unknown	Unknown
IGHA1	P01876		Unknown	Unknown
RBBP4	Q09028		Transcription	NA	Raghavendra et al. (2010)
DEK	P35659		Unknown	Yes	DeBoer et a.l (2014)
PCNA	P12004		Unknown	Unknown
PC	P11498		Unknown	Unknown
RUVBL2	Q9Y230	Mu, 2015	Unknown	Yes	Mu et al. (2015)
RPS20	P60866		Unknown	Unknown
ABCE1	P61221		RNA Packaging/Budding	NA	Lingappa et al. (2006), Milev et al. (2012)
EEF1B2	P24534		Early HIV Replication, Translation	NA	Warren et al. (2012)
FXR1	P51114		Unknown	Unknown
PPIB	P23284		Unknown	Yes	DeBoer et al. (2016)
DUT	P33316		Unknown	Unknown
ERO1A	Q96HE7		Unknown	Unknown
AIFM1	O95831		Unknown	Yes	Milev et al. (2012)
PAICS	P22234		Unknown	Unknown
SLC25A5	P05141		Unknown	Yes	Milev et al. (2012)
APOD	P05090		Unknown	Unknown
FAM120A	Q9NZB2		Unknown	Unknown
MCCC1	Q96RQ3		Unknown	Yes	Le Sage et al. (2015)
LARS	Q9P2J5		Unknown	Yes	Milev et al. (2012)
HNRNPF	P52597	Kula, 2011	Splicing	NA	Milev et al. (2012), Widera et al. (2013)
GTPBP4	Q9BZE4		Unknown	Yes	Engeland et al. (2011)
RNH1	P13489		Unknown	Unknown
HMGB1	P09429		Transcription	NA	Thierry et al. (2007)
RPS5	P46782		Unknown	Unknown
MAP4	P27816		Early HIV Replication; Cytoskeleton	NA	Gallo et al (2012)
PSMA1	P25786		Transcription	NA	Lassot et al. (2007)
MANF	P55145		Unknown	Unknown
RCC2	Q9P258		Unknown	Yes	Santos et al. (2012)
LGALS7	P47929		Unknown	Unknown
SLC3A2	P08195		Unknown	Unknown
GNAS	P63092		Unknown	Unknown
RUVBL1	Q9Y265		Unknown	Unknown
RAB7A	P51149		Unknown	Yes	Caillet et al. (2011)
SMC1A	Q14683		Unknown	Yes	Milev et al. (2012)
CDC37	Q16543		Unknown	Yes	Anderson et al. (2014)
AHCY	P23526		Unknown	Unknown
HMGCS1	Q01581		Unknown	Unknown
ICAM3	P32942		Unknown	Unknown
CLIC1	O00299		Unknown	Unknown
PPP1CC	P36873		Unknown	Unknown
ACAT1	P24752		Unknown	Unknown
EIF2A	Q9BY44		Unknown	Unknown
PRDX5	P30044		Unknown	Unknown
STMN1	P16949		Unknown	Unknown
RFC2	P35250		Unknown	Unknown
DBN1	Q16643		Early HIV Replication; Cytoskeleton	NA	Jarboui et al. (2012), Gordon-Alonso et al. (2013)
LRRC59	Q96AG4		Unknown	Yes	Milev et al. (2012)
SGTA	O43765		RNA Packaging/Budding	NA	Callahan et al. (1998)
CD47	Q08722		Unknown	Yes	Dunn et al. (2004)
CNPY2	Q9Y2B0		Unknown	Unknown
IGF2BP1	Q9NZI8		RNA Packaging/Budding	NA	Milev et al. (2012), Zhou et al. (2008)
PSMD3	O43242		Transcription	NA	Lassot et al. (2007)
SEC22B	O75396		Unknown	Unknown
EIF6	P56537		Unknown	Unknown
DDX1	Q92499	Marchand, 2011	Nucleocytoplasmic Transport	NA	Edgcomb et al. (2012), Fang et al. (2004), Milev et al. (2012)
EIF4G1	Q04637		Translation	NA	Rojas-Araya et al. (2015)
CAPG	P40121		Unknown	Yes	Gautier et al. (2009)
PPA1	Q15181		Unknown	Unknown
SLC9A3R1	O14745		Unknown	Unknown
TBCB	Q99426		Unknown	Unknown
SRPRB	Q9Y5M8		Unknown	Yes	Milev et al. (2012)
HARS	P12081		Unknown	Unknown
PSMA4	P25789		Transcription	NA	Lassot et al. (2007)
DYNC1H1	Q14204		Early HIV Replication; Cytoskeleton	NA	Lukic et al. (2014)
PAFAH1B3	Q15102		Unknown	Unknown
FARSB	Q9NSD9		Unknown	Unknown
Rev	P04618		NA	NA
PRDX3	P30048		Unknown	Unknown
ACTN4	O43707		Unknown	Unknown
KIF5B	P33176		Early HIV Replication; Cytoskeleton	NA	Dharan et al. (2016)
IPO5	O00410	Marchand, 2011	Nucleocytoplasmic Transport	NA	Hearps et al. (2006)
SLC25A11	Q02978		Unknown	Yes	Milev et al. (2012)
PDIA6	Q15084		Unknown	Unknown
IGHG1	P01857		Unknown	Unknown
DPP3	Q9NY33		Unknown	Unknown
PSMD13	Q9UNM6		Transcription	NA	Lassot et al. (2007)
ERLIN2	O94905		Unknown	Unknown
CNN2	Q99439		Unknown	Unknown
PRPF6	O94906		Unknown	Yes	Naji et al. (2012)
RANBP1	P43487		Nucleocytoplasmic Transport	NA	Cullen et al. (2008)

## Sheet: Supp. Table S7
Supplementary Table S7: Target selection for functional validation
Majority protein IDs	Gene names	HIV vs Scr p-value	Total Intensity in HIV Capture	HIV vs mRNA p-value	Fold Difference between HIV Capture and mRNA capture intensities	In 1% FDR	HIV vs Scr p-value < 0.05	Total Intensity in HIV Capture in top quartile	HIV vs mRNA p-value < 0.15	HIV vs mRNA Fold difference >1.5
Q09028	RBBP4	0.0133317	2.22987e+06	0.101521	2.34549	X	X		X	X
C9J9K3;A0A0C4DG17;P08865;F8WD59	RPSA	0.0150238	1.18751e+07	0.140482	1.76912	X	X	X	X	X
P10809	HSPD1	0.03971	1.44862e+08	0.042823	1.32718	X	X	X	X
P16989	YBX3	8.07842e-05	3.37081e+06	0.677419	0.91563	X	X
Q9NZI8	IGF2BP1	0.000587574	1.61407e+06	0.887568	0.774131	X	X
G3V4W0;B4DY08;B2R5W2;G3V4C1;G3V576;G3V2Q1;P07910;G3V555;G3V575;G3V5X6;G3V3K6;G3V251;G3V2D6	HNRNPC	0.019607	1.17079e+07	0.978705	0.682249	X	X	X
Q04917;A2IDB2	YWHAH	0.0318209	1.22206e+07	0.712467	0.579328	X	X	X
Q5JR04;Q9HCE1	MOV10	2.85815e-05	3.11886e+06	0.99654	0.259234	X	X
H0Y2W2;Q9NVI7;Q5T9A4	ATAD3A;ATAD3B	0.0177709	941470	NA	NA		X
O76031	CLPX	0.0130704	504167	NA	NA		X
A0A087X271;B4DDF4;B4DUT8;Q99439;K7ES69;A0A087X1X5;H3BVI6;Q15417	CNN2;CNN3	0.0012447	1.06868e+06	NA	NA	X	X
F8W1K5;F8VXJ7;F8W031;Q9Y2B0;H0YI18	CNPY2	0.00240525	1.78764e+06	NA	NA	X	X
P50416	CPT1A	0.0489489	905972	NA	NA		X
Q16643;D6R9W4;D6R9Q9	DBN1	0.00248586	1.28865e+06	NA	NA	X	X
A0A0C4DG89;Q7L014;D6RJA6	DDX46	0.311526	354324	NA	NA
H0YDD4;P10515;E9PEJ4	DLAT	0.0399345	680342	NA	NA		X
P31689	DNAJA1	0.0626978	1.44021e+06	NA	NA
O60869	EDF1	0.0310238	1.17364e+06	NA	NA		X
B0QZ43;E5RHW4;O94905;O75477	ERLIN1;ERLIN2	0.000418813	1.31931e+06	NA	NA	X	X
P38117	ETFB	0.0196608	1.54178e+06	NA	NA		X
B4DXZ6;P51114;E7EU85;E9PFF5;P51116	FXR1;FXR2	0.00289865	1.35964e+06	NA	NA	X	X
P11413	G6PD	0.0660949	1.90094e+06	NA	NA
P41250	GARS	0.0163483	2.26528e+06	NA	NA		X
B1AH86;O75791	GRAP2	0.00738709	635535	NA	NA		X
P42357;F8W0V1	HAL	0.160373	854580	NA	NA
P16403	HIST1H1C	0.0256437	7.4344e+07	NA	NA		X	X
H0Y8C6;O00410	IPO5	0.00193322	1.70532e+06	NA	NA	X	X
P52732	KIF11	0.0482918	680434	NA	NA		X
E9PG35;E9PHF7;Q96RQ3;G5E9X5;F5GYT8	MCCC1	0.00147445	1.92316e+06	NA	NA	X	X
P23368	ME2	0.04074	1.47678e+06	NA	NA		X
C9JDQ1;C9J8D4;Q13724	MOGS	0.215377	529639	NA	NA
B4DLN1;P52815	MRPL12	0.0388976	856624	NA	NA		X
O15067	PFAS	0.0108681	958388	NA	NA		X
Q15149	PLEC	0.0108848	775879	NA	NA		X
P47897;B4DDN1;H7C0R3	QARS	0.0234481	2.18768e+06	NA	NA		X
P46060;B0QYT5;B0QYT4	RANGAP1	0.000615722	1.8324e+06	NA	NA	X	X
F5H4H0;F5GYH7;F5H077;F5GWU8;F5H491;F5H0B7;F5H500;F5H6R7;F5H004;A0A075B6Q0;F5GYB5;F5GX62;E7ESV4;F5H7Y6;P62834;P61224;F8WBC0;A0A0J9YXB3;A6NIZ1	RAP1B;RAP1A	0.00451661	2.41749e+06	NA	NA	X	X
J3KNE0;Q7Z3J3;A6NKT7;F8W705;J3KQ37;F8VYC4;P0DJD0;P0DJD1;Q99666;O14715	RGPD3;RGPD4;RGPD8;RGPD1;RGPD2;RGPD5	0.0304515	672158	NA	NA		X
M0QYS1;P40429;Q8J015;Q6NVV1	RPL13A;RPL13a;RPL13AP3	0.0802673	5.17547e+06	NA	NA
Q9HCY8	S100A14	0.0758316	1.70518e+06	NA	NA
P23246	SFPQ	0.059844	4.73865e+06	NA	NA
P22528	SPRR1B	0.165009	1.27256e+06	NA	NA
O76094	SRP72	0.0272223	1.02053e+06	NA	NA		X
Q9Y2Z0	SUGT1	0.0173276	1.96398e+06	NA	NA	X	X
P04585	Gag-Pol	0.0132386	2.52149e+07	0.000764629	39.5425	X	X	X	X	X
Q2L6G8;G8JLG2;Q15517	CDSN	0.123443	1.49285e+07	0.0226904	21.4865			X	X	X
P11498	PC	0.012336	1.39158e+07	0.0100644	19.5325	X	X	X	X	X
P15924	DSP	0.099436	3.39368e+07	0.0104585	16.4843			X	X	X
P14923	JUP	0.0796955	2.45064e+07	0.0114985	16.4599			X	X	X
Q02413	DSG1	0.14158	2.99458e+07	0.0178662	14.3182			X	X	X
Q08188	TGM3	0.0348606	7.36586e+06	0.0446364	14.0074	X	X	X	X	X
P81605	DCD	0.0315487	1.45699e+07	0.0169518	13.8512		X	X	X	X
P31944	CASP14	0.222744	7.9424e+06	0.0116756	9.57959			X	X	X
P05089	ARG1	0.221016	1.02658e+07	0.0333454	9.49321			X	X	X
CATA_HUMAN;P04040	CAT	0.0697277	9.77411e+06	0.0433645	9.37521			X	X	X
Q5T750	XP32	0.102218	1.33468e+07	0.0577805	9.36029			X	X	X
Q96P63	SERPINB12	0.127948	6.48611e+06	0.0520653	8.75735				X	X
P61604;B8ZZL8;B8ZZ54	HSPE1	0.0157544	4.92259e+07	0.064659	8.48253	X	X	X	X	X
P35908	KRT2	0.145844	3.65656e+09	0.0253289	7.81445			X	X	X
P62942;Q1JUQ3;Q1JUQ5;A0A087WTS4;Q5W0X3;A0A087WV48;A0A087WZM5	FKBP1A;FKBP12-Exin;FKBP12-Exip2	0.0234546	6.40207e+06	0.052899	7.53451	X	X		X	X
H0YN42;P07355;H0YMD0;H0YMU9;H0YM50;H0YNP5;H0YKS4;A6NMY6;H0YN28;H0YL33;H0YNA0;H0YMM1	ANXA2;ANXA2P2	0.0225574	7.59028e+06	0.0367759	7.35401		X	X	X	X
P62081;B5MCP9	RPS7	0.114451	4.08235e+06	0.0133968	6.57627				X	X
Q08554	DSC1	0.0609346	1.02016e+07	0.0855427	6.48871			X	X	X
G3V295;G3V5Z7;P60900;G3V3U4;G3V3I1	PSMA6	0.00362246	3.93839e+06	0.0879051	5.72981	X	X		X	X
A0A087WYY6;Q13835	PKP1	0.0280402	4.75295e+06	0.069159	5.69948		X		X	X
A0A0C4DFV9;Q01105;A0A087X027;P0DME0	SET;SETSIP	0.0151422	5.85752e+06	0.0570547	5.44291	X	X		X	X
O75223;M0QZK8;B8ZZK2;H7BZK5	GGCT	0.0920244	5.56066e+06	0.0865884	4.97334				X	X
Q5T749	KPRP	0.0594726	2.05285e+07	0.0598814	4.76829			X	X	X
P01040;C9J0E4	CSTA	0.112335	7.78782e+06	0.057377	4.71662			X	X	X
P28072	PSMB6	0.00776201	2.77852e+06	0.0502004	3.75308	X	X		X	X
Q04837;A0A0G2JLD8;E7EUY5	SSBP1	0.0417835	4.15334e+07	0.0954033	3.70432		X	X	X	X
P23284	PPIB	0.00180319	3.49379e+06	0.000961022	3.41734	X	X		X	X
Q8WUH6	TMEM263	0.0884865	5.0852e+06	0.203515	3.35312					X
P25311;C9JEV0	AZGP1	0.0750924	6.27668e+06	0.162025	3.11739					X
P30044	PRDX5	0.00151254	2.36771e+06	0.195561	3.09277	X	X			X
P04618	REV	0.00430947	1.45178e+06	0.0664817	3.04494	X	X		X	X
P24534	EEF1B2	0.0132675	3.4427e+06	0.0425999	2.99594	X	X		X	X
Q06323	PSME1	0.00909331	4.06485e+06	0.098815	2.90274	X	X		X	X
O75342	ALOX12B	0.166225	1.93888e+06	0.185193	2.90052					X
P27797;K7EJB9	CALR	0.00793686	4.55241e+06	0.183796	2.85948	X	X			X
P23490	LOR	0.0613731	1.98868e+06	0.105276	2.82375				X	X
P22735	TGM1	0.0590346	2.95808e+06	0.117384	2.72673				X	X
Q9UBB4;B1AHE3	ATXN10	0.0071162	2.13506e+06	0.101719	2.69356	X	X		X	X
P32942;K7EQC7;K7EP52;K7ERN2	ICAM3	0.000371233	1.08539e+06	0.00122736	2.60674	X	X		X	X
THIO_HUMAN;P10599	TXN	0.0708336	5.47298e+06	0.262543	2.55184					X
A0A087WYB4;Q9UJZ1;F2Z2I8	STOML2	0.00225574	6.56759e+06	0.0464606	2.5312	X	X		X	X
P05165	PCCA	0.00824192	3.87017e+06	0.129776	2.48696	X	X		X	X
H7C2Y0;B5MCX3;Q15019;H7C310;C9J2Q4	Septin-2	0.0377939	582828	0.135263	2.43765		X		X	X
P22307;H0YF61	SCP2	0.000662571	2.34527e+06	0.153537	2.42705	X	X			X
Q99497;K7EN27;K7ELW0	PARK7	0.0219414	2.08205e+06	0.0959225	2.40995		X		X	X
P01876	IGHA1	0.0127251	1.61629e+06	0.11824	2.29364	X	X		X	X
P52292;J3QLL0;J3KS65	KPNA2	0.0436965	5.25811e+06	0.0196762	2.23481		X		X	X
A0A0A0MSI0;PRDX1_HUMAN;Q06830	PRDX1	0.00643506	3.37616e+07	0.077783	2.22611	X	X	X	X	X
I6L8B7;Q01469	FABP5	0.0192159	2.34373e+06	0.108782	2.21819		X		X	X
C9JF17;P05090;C9JX71	APOD	0.00698797	4.28761e+06	0.244369	2.1946	X	X			X
J3KRG2;Q96QA5	GSDMA	0.0511665	3.27961e+06	0.19651	2.18801					X
Q14444;E9PLA9;G3V153;A0A087X082	CAPRIN1	0.0191961	8.01609e+06	0.00567913	2.11957	X	X	X	X	X
P48047;H7C0C1	ATP5O	0.0356007	5.12361e+06	0.138659	2.04413		X		X	X
P07237;H7BZ94;H0Y3Z3	P4HB	0.0121783	8.67698e+06	0.0188881	2.04206	X	X	X	X	X
Q02878	RPL6	0.00012601	4.9167e+06	0.155844	2.0192	X	X			X
P25788;G3V3W4;G3V5N4	PSMA3	0.0331577	3.4224e+06	0.126949	1.98041		X		X	X
Q96HE7;G3V2H0;G3V5B3;Q5TAE8;G3V3E6;Q86YB8	ERO1L;ERO1LB	0.00100214	1.72566e+06	0.220852	1.96014	X	X			X
P28066	PSMA5	0.0129784	3.94407e+06	0.149537	1.94023	X	X			X
Q9BZE4;Q5T3R7	GTPBP4	0.00470472	1.4743e+06	0.00566414	1.93928	X	X		X	X
Q9UNZ2	NSFL1C	0.00632625	1.3345e+06	0.0693441	1.87752		X		X	X
Q09666	AHNAK	0.0975578	1.8945e+06	0.218095	1.8568					X
E5RIU6;A0A087WZZ9;A0A024QZP7;P06493;K7ELV5;E7ESI2;G3V5T9;P24941;Q00526	CDK1;CDC2;CDK3;CDK2	0.00719237	2.4909e+06	0.0392302	1.85007	X	X		X	X
A0A0A0MS07;A0A0A0MS08;A0A087X1C7;A0A0G2JNK4;A0A087WV47;A0A087X079;A0A087WYC5;P01857;A0A075B6N8;A0A087WXL8;A0A087WVW2;P01860	IGHG1;IGHG3	0.00355675	1.32716e+06	0.177991	1.77787	X	X			X
Q13185;C9JMM0;B8ZZ43;S4R2Y4	CBX3	0.0133926	1.76152e+06	0.283675	1.74128	X	X			X
O43765;K7EMD6	SGTA	0.00431978	1.88135e+06	0.149324	1.71807	X	X		X	X
P04083;Q5T3N1	ANXA1	0.0241007	6.32508e+06	0.118806	1.70118	X	X		X	X
A8K878;P55145	MANF	0.000523448	1.15478e+06	0.0253681	1.68965	X	X		X	X
E9PKG1;H7C2I1;Q99873;E9PIX6	PRMT1	0.00135193	3.46291e+06	0.00282043	1.65588	X	X		X	X
J3QS39;J3QTR3;F5H6Q2;F5GYU3;F5H2Z3;F5H265;B4DV12;F5H388;RS27A_HUMAN;F5H747;F5GXK7;J3QKN0;Q5PY61;Q96C32;P62987;P62979;P0CG47;P0CG48;M0R1V7;M0R1M6;M0R2S1;J3QSA3;F5GZ39	UBB;RPS27A;UBC;UBA52	0.00883185	1.07893e+08	0.0526536	1.63727	X	X	X	X	X
P05109	S100A8	0.375149	2.04862e+06	0.280748	1.63206					X
C9JW96;P35232;C9JZ20;E7ESE2;E9PCW0	PHB	0.0274686	4.7687e+06	0.0633791	1.62183	X	X		X	X
CATD_HUMAN;P07339;H7C1V0;H7C469;F8WD96;C9JH19	CTSD	0.0271199	5.20943e+06	0.101708	1.57838		X		X	X
P62258	YWHAE	0.0132185	2.13551e+07	0.261426	1.57243	X	X	X		X
P30101	PDIA3	0.00128261	2.08635e+07	0.0177691	1.56835	X	X	X	X	X
Q9BRA2;I3L0K2;I3L3M7;I3L2R6	TXNDC17	0.00957295	1.02366e+06	0.21249	1.56586		X			X
H0YDD8;P05387	RPLP2	0.0525046	2.19095e+06	0.353874	1.56139					X
P11279	LAMP1	0.0153871	1.8646e+06	0.183328	1.55437		X			X
E7EVA0;P27816;H0Y2V1;H7C4C5;B5MEG9;F8W9U4	MAP4	0.00210986	1.10359e+06	0.147287	1.54619	X	X		X	X
X6RJP6;P37802	TAGLN2	0.00153136	3.21621e+06	0.309984	1.53014	X	X			X
H7C2W9;C9JU56;B7Z4E3;B7Z4C8;P62899;B8ZZK4	RPL31	0.0480049	6.82901e+06	0.0764027	1.49762		X	X	X
P17096	HMGA1	0.0352163	2.70085e+06	0.335796	1.49128		X
P60174;U3KPZ0	TPI1	0.00751987	7.29531e+06	0.194014	1.48936	X	X	X
G3V438;O95433;H0YJ63;H0YJU2;H0YJG7	AHSA1	0.035898	859080	0.164643	1.48923		X
P32119;A6NIW5	PRDX2	0.0275488	1.12755e+06	0.18784	1.48918		X
Q9Y5M8;H7C4H2	SRPRB	0.00434639	1.23438e+06	0.0160985	1.48205	X	X		X
F8WAE5;Q9BY44;C9IZE1	EIF2A	0.000981583	1.2403e+06	0.114241	1.47591	X	X		X
Q01581	HMGCS1	0.00117623	1.61045e+06	0.00801601	1.46548	X	X		X
P11021	HSPA5	0.0373964	4.4538e+07	0.00341756	1.44319	X	X	X	X
E9PK01;P29692;E9PQ49;E9PI39;A0A087X1X7;E9PRY8;E9PMW7;E9PPR1;E9PL12;E9PL71;E9PN91;E9PIZ1;H0YCK7;E9PQZ1	EEF1D	0.0122678	7.7697e+06	0.194848	1.43402	X	X	X
Q9Y266	NUDC	0.0274904	5.4797e+06	0.137724	1.4167	X	X		X
I3L397;I3L504;P63241;F8WCJ1;C9J7B5;C9J4W5;Q9GZV4;Q6IS14	EIF5A;EIF5A2;EIF5AL1	0.114222	1.49022e+06	0.331651	1.41483
Q15181	PPA1	0.00365822	1.39879e+06	0.341807	1.4085	X	X
F5H3P3;P52566;F5H2R5;F5H6Q0;H0YGX7	ARHGDIB	0.00690416	1.53674e+07	0.135396	1.38403	X	X	X	X
P31025	LCN1	0.0714876	3.18187e+06	0.384874	1.38199
O00299	CLIC1	0.0137369	3.23969e+06	0.153738	1.37326	X	X
J3QRS3;P19105;O14950	MYL12A;MYL12B	0.00398088	3.48803e+06	0.295141	1.36034	X	X
Q5VTE0;P68104;A0A087WVQ9;A0A087WV01	EEF1A1P5;EEF1A1	0.0335198	1.4396e+08	0.00306318	1.35707	X	X	X	X
I3L1P8;Q02978	SLC25A11	0.000873328	1.02049e+06	0.396779	1.33538	X	X
F6WQW2;P43487;C9JXG8;C9JJ34;C9JDM3;C9JGV6	RANBP1	0.000433616	1.14341e+06	0.17181	1.32795	X	X
P12273	PIP	0.0169693	1.13225e+06	0.277642	1.32106		X
P00813;F5GWI4	ADA	0.0023346	4.41138e+06	0.266672	1.32034	X	X
F5GZS6;J3KPF3;P08195	SLC3A2	0.00978615	1.27873e+06	0.144297	1.31675	X	X		X
H3BPE7;P35637	FUS	0.0244897	7.5799e+06	0.0381439	1.30876	X	X	X	X
P06576;H0YH81;F8W079	ATP5B	0.0284384	2.32407e+07	0.146673	1.29729	X	X	X	X
Q14008;E9PQH5	CKAP5	0.0113229	1.92411e+06	0.283327	1.28893		X
P30048	PRDX3	0.00346123	1.1071e+06	0.334656	1.2842	X	X
P30086	PEBP1	0.0102691	4.05428e+06	0.192146	1.2796	X	X
Q15056	EIF4H	0.155904	547163	0.14139	1.27293				X
O00151	PDLIM1	0.133553	582165	0.343189	1.27186
P27824;H0Y9Q7	CANX	0.0271038	2.10112e+06	0.225852	1.27089		X
Q9BZX2	UCK2	0.103807	645698	0.331452	1.26434
P49721;A0A087WVV1	PSMB2	0.00596198	1.00129e+06	0.368355	1.24915		X
D3YTB1;F8W727;P62910	RPL32	0.0472901	2.84006e+06	0.132917	1.23863		X		X
A0A087X054;Q9Y4L1	HYOU1	0.0323808	3.57234e+06	0.231703	1.23788		X
O14818;H0Y586	PSMA7	0.0103191	4.164e+06	0.169175	1.23166	X	X
J3QSV6;O76021;I3L3C4	RSL1D1	0.0184895	1.49389e+06	0.316683	1.21613		X
O75489;E9PS48	NDUFS3	0.273774	442016	0.364253	1.21555
A0A087WV73;P46087	NOP2	0.0338681	1.75564e+06	0.36547	1.21295		X
P61981	YWHAG	0.0103373	6.23622e+06	0.34013	1.19257	X	X
P49458;E9PE20	SRP9	0.0549395	1.0187e+06	0.413916	1.1755
P36542	ATP5C1	0.0177047	2.87984e+06	0.13875	1.15283		X		X
P35606	COPB2	0.033679	2.59623e+06	0.403629	1.14678		X
H0YH33;Q9Y3F4	STRAP	0.100195	467850	0.41421	1.14374
K7ELL7;P14314	PRKCSH	0.0251787	3.03699e+06	0.254067	1.12953		X
Q9Y5S9;A0A0J9YW13	RBM8A	0.00630617	2.05012e+06	0.452139	1.12649	X	X
A0A087WVM4;B7ZM99;Q6UB35	MTHFD1L	0.0435438	511312	0.333576	1.12152		X
E5RJU9;Q86UE4	MTDH	0.00199492	1.50905e+06	0.383402	1.12006	X	X
Q5HY54;Q60FE5;P21333;A0A087WWY3	FLNA	0.0588608	2.02651e+07	0.376662	1.10901			X
Q92598;A0A0A0MSM0	HSPH1	0.0466234	3.58112e+06	0.336469	1.10874		X
P56537;B7ZBH1;A0A0U1RQV5	EIF6	0.00527042	1.54846e+06	0.438908	1.10688	X	X
P47929	LGALS7	0.0151657	2.15053e+06	0.460234	1.10666	X	X
A0A0U1RQF0;P49327	FASN	0.0279135	1.47358e+06	0.296196	1.10569		X
P31946	YWHAB	0.00841097	4.14229e+06	0.381775	1.10372	X	X
O00154;K7EKP8	ACOT7	0.0735977	1.2574e+06	0.439493	1.10168
P23528;G3V1A4;E9PP50;E9PK25;E9PLJ3;E9PS23;E9PQB7	CFL1	0.00709388	1.33483e+07	0.42833	1.1011	X	X	X
Q14677	CLINT1	0.0171524	957488	0.345444	1.09156		X
G5E9R5;P24666;F2Z2Q9;D3YTI2	ACP1	0.0245591	589460	0.424569	1.08968		X
F8VR82;F8VYE8;F8W0W8;P36873;H0Y3Y6;A0A087WYY5;E7ETD8;P62140	PPP1CC;PPP1CB	0.000290746	1.09187e+06	0.379824	1.07953	X	X
G8JLG1;Q14683	SMC1A	0.00719329	1.11195e+06	0.389625	1.07666	X	X
C9JXB8;C9JNW5;P83731	RPL24	0.0381245	1.45846e+06	0.432345	1.07461		X
P26373;J3QSB4	RPL13	0.072404	9.81484e+06	0.462447	1.06879			X
H3BRG4;P22695;H3BSJ9	UQCRC2	0.0117358	1.87041e+06	0.347989	1.06798	X	X
P22102	GART	0.0230631	821340	0.38273	1.06477		X
P07900	HSP90AA1	0.0535748	5.93162e+07	0.382509	1.05658			X
O60506;B7Z645	SYNCRIP	0.00293113	3.45809e+06	0.439834	1.05325	X	X
P38646	HSPA9	0.0344965	3.8959e+07	0.284713	1.05204	X	X	X
H0YMP1;A0A0C4DGL3;H0YNW5;H0YKC5;P33316;H0YMM5;H0YNJ9;H0YKI0	DUT	0.016948	1.17788e+06	0.424139	1.05022	X	X
H0YL72;P50213;H0YM64;H0YM46;H0YNF5;H0YKD0;H0YLI6;H0YMU3	IDH3A	0.00549093	723180	0.401577	1.04951		X
Q9Y277;E5RJN6;E5RHZ6	VDAC3	0.00904976	802520	0.414413	1.04652		X
Q12931;I3L0K7	TRAP1	0.042949	2.23791e+06	0.458782	1.03971		X
P60842;J3KT12;J3KTB5;J3QS69;J3QL43;E7EQG2;Q14240;J3QLN6;J3KS25;J3QR64;J3KSZ0	EIF4A1;EIF4A2	0.0496307	1.04408e+07	0.442946	1.03913		X	X
A0A0C4DGK8;G3V3C7;G3V5Q1;G3V3M6;P27695;G3V5D9;G3V5M0;G3V359;G3V3Y6	APEX1	0.00829845	682190	0.425961	1.03518		X
Q15102;M0R389;M0R1K3	PAFAH1B3	0.00270379	1.76792e+06	0.466781	1.03203	X	X
A2A2D0;P16949	STMN1	0.00917197	1.40163e+06	0.423322	1.03164	X	X
Q00534	CDK6	0.0873322	1.95569e+06	0.473141	1.03036
B2R4S9;U3KQK0;Q99880;Q99879;Q99877;Q93079;Q5QNW6;P62807;P58876;P57053;O60814	HIST1H2BI;HIST1H2BN;HIST1H2BL;HIST1H2BM;HIST1H2BH;HIST2H2BF;HIST1H2BC;HIST1H2BD;H2BFS;HIST1H2BK	0.0526351	1.41133e+08	0.477314	1.02769			X
P04843;B7Z4L4	RPN1	0.0827616	4.42588e+06	0.477271	1.0244
K7ELG9;Q3MHD2	LSM12	0.0141517	1.05808e+06	0.471373	1.01935		X
P16615;H7C5W9	ATP2A2	0.0503938	3.16603e+06	0.477869	1.01582		X
E5RIW3;E5RJD8;O75347;E5RHG6	TBCA	0.0982214	1.13565e+06	0.492001	1.01534
Q5T7C4;P09429;B2RPK0	HMGB1;HMGB1P1	0.00477529	1.21682e+06	0.483419	1.01241	X	X
P50502;H7C3I1;Q3KNR6;A0A087X1H6;Q8NFI4;F6VDH7;Q8IZP2	ST13;ST13P5;ST13P4	0.00557622	4.26175e+06	0.487569	1.00874	X	X
Q5JP53;P07437;Q5ST81;Q9BVA1;Q13885	TUBB;TUBB2B;TUBB2A	0.0166687	3.56845e+07	0.502217	0.998103	X	X	X
P28838;H0Y9Q1	LAP3	0.0389032	1.46575e+06	0.52366	0.984232		X
P14174	MIF	0.0207696	1.57816e+06	0.514318	0.983568		X
Q96AG4	LRRC59	0.000295356	2.15599e+06	0.540261	0.980344	X	X
M0R0F0;M0R0R2;P46782;M0QZN2	RPS5	0.0125479	1.37427e+06	0.516736	0.974221	X	X
Q13423;E9PCX7	NNT	0.0784311	1.76259e+06	0.519002	0.968184
Q9NSD9	FARSB	0.00103227	1.19861e+06	0.542355	0.966956	X	X
E7EPB3;P50914	RPL14	0.0491142	5.78381e+06	0.521749	0.962078		X
Q14697;F5H6X6;E9PKU7	GANAB	0.0914102	1.70564e+06	0.561607	0.961765
D6RAN4;P32969;E7ESE0;H0Y9V9	RPL9	0.0351763	1.70523e+06	0.544156	0.953701		X
P14625	HSP90B1	0.0250745	1.79194e+07	0.563611	0.95123	X	X	X
Q15084	PDIA6	0.00570095	1.27627e+06	0.584697	0.944251	X	X
O14745;J3QRP6	SLC9A3R1	0.00328409	2.54898e+06	0.620652	0.941751	X	X
P19338;H7BY16	NCL	0.0421349	5.00761e+07	0.723867	0.940703	X	X	X
P42285	SKIV2L2	0.0421987	652162	0.606591	0.938081		X
Q08945	SSRP1	0.0497948	687899	0.576441	0.930389		X
P62913;Q5VVC8;Q5VVC9	RPL11	0.0182192	8.60532e+06	0.578372	0.930277	X	X	X
P05023;M0R116;A0A0A0MT26;P13637;B1AKY9;P50993	ATP1A1;ATP1A3;ATP1A2	0.0301503	4.5184e+06	0.633999	0.924315		X
P30040;F8VY02	ERP29	0.00296194	3.23399e+06	0.656947	0.923842	X	X
P63104;E7EX29;B0AZS6;B7Z2E6;H0YB80;E7ESK7	YWHAZ	0.0162534	1.48702e+07	0.562277	0.92198	X	X	X
O75369;E7EN95	FLNB	0.00244153	3.24452e+06	0.595241	0.919573	X	X
Q5SSJ5;X6RGJ2;B0QZK4;Q5SWC8	HP1BP3	0.00752996	1.84996e+06	0.686778	0.910179		X
P40926;G3XAL0	MDH2	0.0280873	1.66185e+07	0.659016	0.907816	X	X	X
Q9Y230;M0R0Y3;X6R2L4	RUVBL2	0.00713518	3.3841e+06	0.850852	0.903094	X	X
Q13428;J3KQ96;E7ETY2	TCOF1	0.143311	3.25631e+06	0.583679	0.90177
B9A067;Q16891;H7C463;C9J406	IMMT	0.0242537	2.22062e+06	0.710309	0.901166		X
O43242	PSMD3	0.00373628	1.39525e+06	0.698362	0.898737	X	X
P50991	CCT4	0.0537413	7.54819e+06	0.646343	0.896718			X
P62424;Q5T8U3	RPL7A	0.132998	9.23578e+06	0.539625	0.896476			X
P11142;E9PKE3;E9PNE6;E9PN89;E9PLF4;E9PQQ4;E9PQK7;E9PK54	HSPA8	0.0502721	1.15678e+08	0.805084	0.894366		X	X
P52907	CAPZA1	0.0130344	3.9511e+06	0.610468	0.891236	X	X
P06748;E5RI98	NPM1	0.0345701	1.47535e+07	0.620574	0.890763	X	X	X
Q9UNM6;E9PL38;J3KNQ3;A0A087WUL9	PSMD13	0.00251888	825390	0.828396	0.883919	X	X
Q13011;M0R248	ECH1	0.134247	564437	0.788751	0.883206
P53621	COPA	0.0226689	1.1478e+06	0.633804	0.881338		X
P36578;H3BU31;H3BTP7;H3BM89	RPL4	0.0582112	2.24406e+06	0.575143	0.880681
B5MCT8;C9JM19;A0A024R4M0;P46781	RPS9	0.0309779	4.14686e+06	0.656643	0.877221		X
P00491	PNP	0.0162715	897680	0.750064	0.873393	X	X
P17174	GOT1	0.0998162	571383	0.694102	0.869759
M0R210;P62249;M0R3H0;A0A087WZ27;M0R1M5;Q6IPX4;M0QX76	RPS16;ZNF90	0.10235	3.44482e+06	0.606337	0.865773
E9PBS1;P22234;D6RF62	PAICS	0.010953	3.54119e+06	0.748409	0.86546	X	X
P18077	RPL35A	0.0322899	2.65465e+06	0.589692	0.86533		X
P13667	PDIA4	0.0278519	8.02361e+06	0.73928	0.864614	X	X	X
P00505	GOT2	0.00780198	1.1918e+06	0.665563	0.862233		X
X6R433;A0A0A0MT22;P08575;M3ZCP1;A0A075B788;E9PKH0	PTPRC	0.0498788	2.50722e+06	0.656406	0.861214		X
J3KR24;A0A0A0MSX9;P41252;Q5TCD1	IARS	0.0194355	972836	0.812192	0.860867		X
Q9NR30	DDX21	0.103736	4.47422e+06	0.602873	0.858663
Q01518;Q5T0R7;Q5T0R6;Q5T0R5;Q5T0R4;Q5T0R3;Q5T0R2;Q5T0R1;Q5T0R9	CAP1	0.0450287	2.24235e+06	0.88604	0.855545		X
P29350	PTPN6	0.00477526	872055	0.650142	0.855227		X
F8W6I7;P09651;F8VTQ5;Q32P51;F8VZ49;H0YH80	HNRNPA1;HNRNPA1L2	0.0291517	1.97615e+07	0.650936	0.853066	X	X	X
Q5T760;Q05519;B4DWT1	SRSF11	0.0631243	745854	0.790932	0.852939
P23526	AHCY	0.00723878	2.0795e+06	0.762051	0.850171	X	X
P48735	IDH2	0.0564058	7.3509e+06	0.773134	0.849142			X
O95202	LETM1	0.0192722	989388	0.671113	0.848826		X
P60709;P63261;I3L3I0;I3L1U9	ACTB;ACTG1	0.0225844	2.9376e+08	0.987113	0.848091	X	X	X
P04406;E7EUT5	GAPDH	0.0267896	7.86589e+07	0.894777	0.847672		X	X
P31939	ATIC	0.0592119	2.53347e+06	0.648832	0.847261
P62805	HIST1H4A	0.0431254	2.4959e+08	0.631807	0.846144		X	X
Q15459	SF3A1	0.0221741	2.5831e+06	0.725493	0.845638		X
M0QZC5;P62280	RPS11	0.0625247	6.78509e+06	0.608264	0.843651			X
P62917;E9PKZ0;E9PKU4;E9PP36;G3V1A1	RPL8	0.104102	4.09406e+06	0.644454	0.84298
P16401	HIST1H1B	0.020323	5.01669e+07	0.972239	0.840042	X	X	X
SYH_HUMAN;P12081;B4E1C5;B4DDD8;B3KWE1;E7ETE2;P49590	HARS;HARS2	0.000982265	1.42799e+06	0.690245	0.839533	X	X
P31948	STIP1	0.0208538	6.35109e+06	0.919027	0.836786	X	X
P25786;F5GX11	PSMA1	0.0107226	4.1902e+06	0.81767	0.831773	X	X
P62829;J3KTJ3;C9JD32;B9ZVP7;J3KT29	RPL23	0.0135291	3.33787e+06	0.55735	0.831155	X	X
P51149;C9J4S4;C9J4V0;C9J592;C9J8S3;C9J7D1;C9IZZ0	RAB7A	0.0113227	2.03757e+06	0.745382	0.82639	X	X
Q9UMS4	PRPF19	0.0393519	2.99672e+06	0.743224	0.824799		X
P08670;B0YJC4	VIM	0.0648881	1.27004e+07	0.677694	0.824386			X
P26641	EEF1G	0.087904	9.9122e+06	0.616735	0.818369			X
P12004	PCNA	0.00516417	2.53185e+06	0.721355	0.816314	X	X
O75396	SEC22B	0.00265847	1.44795e+06	0.829486	0.816076	X	X
F5GWF6;P78371;F8VQ14	CCT2	0.0487016	1.00974e+07	0.812952	0.812817		X	X
A0A0B4J1Z1;C9JAB2;Q16629	SRSF7	0.06716	3.45174e+06	0.818798	0.812753
O43707;H7C144;F5GXS2;H9KV75;P12814;H0YJW3	ACTN4;ACTN1	0.00578386	930270	0.762103	0.812259	X	X
P61006	RAB8A	0.0275588	1.4333e+06	0.739092	0.806502		X
O15355	PPM1G	0.0168056	654989	0.638888	0.798671		X
P54136	RARS	0.022434	2.32975e+06	0.758377	0.79831		X
P40939;H0YFD6	HADHA	0.053548	2.53132e+06	0.734729	0.797734
G5E9G0;P39023;B5MCW2	RPL3	0.182534	4.5784e+06	0.587123	0.79586
O75367;B4DJC3	H2AFY	0.0752851	8.74149e+06	0.716134	0.79314			X
P55072	VCP	0.0529762	1.13435e+07	0.780841	0.792983			X
P35250;H7C5S7;H7C5P1;H7C5Q7;F8WC37;H7C5A0;H7C5G4	RFC2	0.000817719	1.3473e+06	0.828926	0.791998	X	X
P35579	MYH9	0.0801135	1.58134e+07	0.692683	0.787281			X
P39019;A0A075B6E2	RPS19	0.0839526	4.59219e+06	0.702322	0.78383
P78417;Q5TA01;Q5TA02	GSTO1	0.0119355	3.99784e+06	0.660683	0.779388	X	X
Q8NC51	SERBP1	0.0670784	2.746e+06	0.64439	0.777319
O00567;H0YDU4;H0Y653	NOP56	0.0470608	3.11805e+06	0.608782	0.776369		X
J3KTA4;P17844	DDX5	0.0187197	1.21543e+07	0.653946	0.776051	X	X	X
P07954	FH	0.0133271	2.92156e+06	0.814798	0.775371	X	X
F5GY55;Q16531	DDB1	0.0342496	4.4935e+06	0.90091	0.77514		X
Q5QPL9;Q9UKM9;Q5QPM0;Q5QPM1	RALY	0.0556381	2.0293e+06	0.752056	0.775128
K7EK07;Q71DI3;Q16695;P84243;P68431;K7EMV3;B4DEB1;K7ES00;Q6NXT2	H3F3B;HIST2H3A;HIST3H3;H3F3A;HIST1H3A;H3F3C	0.0795382	6.07415e+07	0.720174	0.770882			X
A0A0A0MR02;P45880;Q5JSD2;Q5JSD1	VDAC2	0.049169	9.8862e+06	0.988987	0.767895		X	X
P13639	EEF2	0.0652733	3.3783e+07	0.707609	0.767572			X
P08238	HSP90AB1	0.0810608	2.51402e+08	0.815929	0.763191			X
Q16543;K7EL68;K7EQA9	CDC37	0.000183235	1.59286e+06	0.81898	0.762974	X	X
Q8TEM1	NUP210	0.0577021	6.1067e+06	0.743487	0.762942
Q52LJ0	FAM98B	0.0485613	1.18367e+06	0.975438	0.761558		X
P21796;C9JI87	VDAC1	0.0351057	1.86509e+07	0.888127	0.75695	X	X	X
P51148;K7ERI8;K7ERQ8	RAB5C	0.013664	1.23892e+06	0.859975	0.752456		X
P05198;H0YJS4;G3V4T5	EIF2S1	0.0209015	2.58644e+06	0.967199	0.752276		X
GSTP1_HUMAN;P09211;A8MX94;A0A087X2E9	GSTP1	0.00477879	4.69268e+06	0.6969	0.750172	X	X
Q13177	PAK2	0.00283581	1.67682e+06	0.896905	0.75006		X
Q86UX7	FERMT3	0.125908	1.97522e+06	0.690956	0.747423
P67809;A0A087X1S2;H0Y449	YBX1	0.0198968	4.3349e+07	0.75591	0.746718	X	X	X
P35998;C9JLS9	PSMC2	0.0335459	1.56637e+06	0.672216	0.741085		X
G3V210;F8VU65;F8VWS0;P05388;F8VQY6;F8VPE8;F8VRK7;F8VW21;Q8NHW5;F8VS58;F8VZS0	RPLP0;RPLP0P6	0.0489864	9.83719e+06	0.940323	0.733061		X	X
Q9UQ80;F8VR77	PA2G4	0.0400073	6.89188e+06	0.821773	0.732826		X	X
P28070	PSMB4	0.00783191	2.95966e+06	0.661677	0.732464	X	X
P62851	RPS25	0.0441521	3.04185e+06	0.655133	0.729347		X
P07195	LDHB	0.0435081	3.81597e+07	0.919206	0.727826	X	X	X
H3BRU6;F8VZX2;Q15366;F8W0G4;F8VXH9;F8W1G6;J3QT27;E9PFP8;P57721	PCBP2;PCBP3	0.0206134	6.46281e+06	0.977481	0.724744	X	X
Q96QK1	VPS35	0.0402056	1.25525e+06	0.870898	0.722907		X
G3V203;H0YHA7;J3QQ67;Q07020;F8VUA6;F8VYV2;A0A075B7A0	RPL18	0.124459	8.29882e+06	0.718799	0.720429			X
Q5JR95;P62241	RPS8	0.100914	1.13044e+07	0.672709	0.717086			X
Q13200	PSMD2	0.0527408	1.60437e+06	0.687711	0.715297
P49411	TUFM	0.0394226	7.84811e+06	0.830248	0.713566		X	X
B7Z7P8;P62495	ETF1	0.0320905	731269	0.895494	0.712134		X
O95831	AIFM1	0.00824516	1.41163e+06	0.97397	0.709598	X	X
A0A0A0MR52;E7EX73;E9PGM1;E7EUU4;Q04637;C9J6B6;C9JF13	EIF4G1	0.000942745	945131	0.949435	0.708721	X	X
P13489;E9PMJ3;E9PLZ3;E9PIM9;H0YCR7	RNH1	0.00137872	2.28616e+06	0.994701	0.706386	X	X
Q6P2Q9	PRPF8	0.0129155	1.52151e+06	0.777873	0.705852		X
A0A0G2JJZ9;Q13838;A0A140T9X3;Q5STU3;O00148;A0A140T9L4;A0A140T973;A0A140T9K1;A0A140T996;F6S4E6;A0A0A0MT12;F6TRA5;F6WLT2	DDX39B;DDX39A	0.0490924	2.46446e+06	0.94782	0.705235		X
P62906	RPL10A	0.0135059	3.30573e+06	0.685134	0.703267	X	X
P42166	TMPO	0.0429389	6.82481e+06	0.940814	0.702331		X	X
J3QR09;J3KTE4;P84098;J3QL15	RPL19	0.0886525	2.48851e+06	0.731428	0.70089
P62857	RPS28	0.0281654	579584	0.814985	0.699638		X
P34932;A0A087WYC1;A0A087WTS8	HSPA4	0.0390381	6.0473e+06	0.832479	0.697946		X
P11387	TOP1	0.0340422	9.55861e+06	0.890778	0.696413		X	X
J3KTL2;Q07955;J3KSR8	SRSF1	0.0453893	9.0648e+06	0.920261	0.695213		X	X
P30050	RPL12	0.0451325	9.61888e+06	0.817629	0.692999		X	X
P63244;J3KPE3;D6RFX4;H0YAF8;D6RHH4;D6R9Z1;H0Y8W2;D6R9L0;H0YAM7;D6RAC2;D6RFZ9;D6REE5	GNB2L1	0.0889457	5.19272e+06	0.73544	0.691596
J3QSB5;Q9Y3U8;J3KTD3	RPL36	0.253064	2.59511e+06	0.650076	0.689856
P31930	UQCRC1	0.0142242	1.63939e+06	0.936652	0.689173		X
P11388	TOP2A	0.0932987	5.16854e+06	0.697656	0.684792
Q7L1Q6;C9IZ80	BZW1	0.00294547	1.30613e+06	0.768622	0.682995		X
P24752	ACAT1	0.00544558	3.16392e+06	0.982281	0.680809	X	X
P55265;H0YCK3	ADAR	0.0907889	1.30551e+06	0.911311	0.67674
O00232	PSMD12	0.00839909	896138	0.839985	0.674728		X
Q15393	SF3B3	0.163904	4.52932e+06	0.762791	0.674537
P02786;G3V0E5	TFRC	0.0331098	5.66005e+06	0.725943	0.672544		X
Q13263;M0R0K9	TRIM28	0.00191889	1.53823e+06	0.986427	0.671695	X	X
Q92973	TNPO1	0.0832394	1.00404e+06	0.832122	0.669537
F5GY37;J3KPX7;Q99623;F5H3X6;F5GWA7	PHB2	0.0683107	2.82733e+06	0.757911	0.66152
P05141	SLC25A5	0.011819	2.78353e+06	0.792264	0.658341	X	X
O43143	DHX15	0.116297	3.60064e+06	0.877376	0.657665
I3L3P7;P62244;I3L246;H3BN98	RPS15A	0.106699	2.44566e+06	0.713604	0.655348
O94906	PRPF6	0.00143598	780664	0.739787	0.652496	X	X
Q32Q12;O60361;P22392;E7ERL0;J3KPD9;P15531	NME1-NME2;NME2P1;NME2;NME1	0.0022489	3.19784e+06	0.883779	0.650315	X	X
H3BMH2;H3BSC1;P62491;Q15907	RAB11A;RAB11B	0.00574152	4.34461e+06	0.991251	0.650243	X	X
P20042	EIF2S2	0.0998767	485426	0.838793	0.649164
E7ENU9;P40121	CAPG	0.0078494	1.09494e+06	0.998965	0.647898	X	X
P46940;A0A0J9YXZ5;H0YLE8	IQGAP1	0.0269446	1.58957e+06	0.769912	0.646643		X
P50990	CCT8	0.0392402	2.51586e+07	0.96484	0.643743		X	X
G3V1D3;G3V180;Q9NY33;E9PQ14	DPP3	0.000904448	1.21437e+06	0.880409	0.643252	X	X
PPIA_HUMAN;P62937;F8WE65;C9J5S7	PPIA	0.0240624	1.03131e+07	0.940516	0.642847	X	X	X
Q86VP6;A0A0C4DGH5	CAND1	0.0125648	4.23285e+06	0.948869	0.64188	X	X
J3KPS3;P04075;ALDOA_RABIT;H3BQN4;H3BUH7;H3BPS8;H3BMQ8;H3BR04	ALDOA	0.0501995	2.24946e+07	0.975099	0.63928		X	X
P68363	TUBA1B	0.0408397	5.3335e+07	0.959542	0.635837	X	X	X
Q573B4;P06239;E9PAP0;E9PJ92	LCK	0.0655152	2.34924e+06	0.822368	0.63443
B4DUR8;P49368	CCT3	0.0444214	7.52101e+06	0.880124	0.634416		X	X
M0R299;M0QXL5;P22087;M0R0P1;M0R2Q4;M0R2U2;M0R1H0;M0R2B0	FBL	0.165079	1.1743e+06	0.714155	0.632406
A0A0D9SFB3;A0A0D9SG12;A0A0D9SF53;O00571;O15523	DDX3X;DDX3Y	0.0371676	1.86375e+06	0.723581	0.631128		X
F2Z393;P37837	TALDO1	0.0841673	964477	0.930185	0.631103
P29401;A0A0B4J1R6;E9PFF2	TKT	0.0495537	9.18202e+06	0.896272	0.628172		X	X
E9PLT0;O75534	CSDE1	0.0205593	1.75654e+06	0.732928	0.628004		X
F8VPD4;P27708	CAD	0.0836515	2.75694e+06	0.760448	0.627887
Q9Y2X3	NOP58	0.0850241	2.67115e+06	0.856388	0.627451
Q7KZF4	SND1	0.046913	5.13474e+06	0.807223	0.623813		X
Q9Y265;E7ETR0	RUVBL1	0.0140513	1.73951e+06	0.958363	0.623794	X	X
Q99878;Q96KK5;Q9BTM1;Q16777;Q6FI13;P0C0S8;A0A0U1RR32;A0A0U1RRH7;P20671;H0YFX9;Q96QV6;Q8IUE6;P16104	HIST1H2AJ;HIST1H2AH;H2AFJ;HIST2H2AC;HIST2H2AA3;HIST1H2AG;HIST1H2AD;HIST1H2AA;HIST2H2AB;H2AFX	0.0748507	1.08123e+08	0.805657	0.621277			X
P52597	HNRNPF	0.0168378	3.15531e+06	0.895199	0.621124	X	X
Q9P258	RCC2	0.00575283	2.40737e+06	0.842676	0.616491	X	X
P62753;A2A3R5;A2A3R7	RPS6	0.113937	6.87159e+06	0.767574	0.616165			X
Q14204	DYNC1H1	0.00556451	985298	0.853878	0.610037	X	X
Q99536	VAT1	0.0199394	6.007e+06	0.984786	0.607195	X	X
Q9BXP5;H7C3A1	SRRT	0.0177054	900421	0.846561	0.603728		X
B1AHB1;P33992	MCM5	0.037858	1.56258e+06	0.96705	0.600196		X
K7EP07;K7EK42;Q99426	TBCB	0.00795428	1.41316e+06	0.912513	0.599249	X	X
P61978;Q5T6W2	HNRNPK	0.0482002	4.21261e+07	0.978584	0.599119	X	X	X
Q15691	MAPRE1	0.0114715	781332	0.968408	0.598204		X
P22626;A0A087WUI2	HNRNPA2B1	0.0532448	3.86057e+07	0.959313	0.597311			X
E9PJD9;E9PLL6;P46776	RPL27A	0.127078	8.39237e+06	0.724206	0.593673			X
P25705;K7EK77;K7ERX7	ATP5A1	0.080333	3.12607e+07	0.839029	0.590711			X
P06733;K7EM90	ENO1	0.0719557	4.20574e+07	0.94305	0.586735			X
Q15365	PCBP1	0.044125	1.77517e+07	0.998249	0.586391		X	X
A6NEM2;P51610	HCFC1	0.00511292	1.16905e+06	0.933971	0.585798		X
P52272;A0A087X0X3;M0QZM1	HNRNPM	0.0645881	9.93251e+06	0.8623	0.582793			X
Q96KP4	CNDP2	0.037874	1.34956e+06	0.880685	0.581341		X
P25205;J3KQ69	MCM3	0.0838071	4.58629e+06	0.864168	0.581247
P34897;H0YIZ0;G3V2Y4	SHMT2	0.0328353	5.49425e+06	0.88127	0.579195		X
Q06210	GFPT1	0.0137081	998826	0.877025	0.57821		X
P26038	MSN	0.101577	1.15796e+07	0.853304	0.578157			X
P78527	PRKDC	0.125898	4.93576e+06	0.89914	0.57639
P04844	RPN2	0.0453065	6.13179e+06	0.972811	0.574929		X
B7Z9I1;Q5T4U5;P11310;E9PJM9	ACADM	0.0473088	2.01864e+06	0.903258	0.574614		X
Q01813	PFKP	0.141809	654691	0.980734	0.573337
P00558	PGK1	0.0623067	1.45313e+07	0.986714	0.57322			X
B5MDF5;P62826;J3KQE5;F5H018;H0YFC6	RAN	0.102448	2.60061e+07	0.847071	0.57224			X
Q5H928;Q99714	HSD17B10	0.0289692	2.00627e+06	0.977567	0.570094		X
P84077;P61204;F5H423;F5H0C7	ARF1;ARF3	0.00438983	2.39691e+06	0.951326	0.568534	X	X
P35580	MYH10	0.0167073	1.39384e+06	0.765997	0.568455		X
P27348;E9PG15	YWHAQ	0.0215307	6.75399e+06	0.906744	0.567852	X	X	X
P60866;E5RJX2;E5RIP1	RPS20	0.0126695	2.24783e+06	0.677141	0.567031	X	X
P46777	RPL5	0.0558561	4.08116e+06	0.715088	0.566267
P23396;E9PL09;E9PPU1;F2Z2S8;H0YCJ7;H0YEU2;H0YF32	RPS3	0.0819517	2.78569e+07	0.832004	0.563576			X
P49588;H3BPK7	AARS	0.100143	1.58779e+06	0.993577	0.559809
P54577;A0A0C4DGZ5	YARS	0.0790842	1.58873e+06	0.96833	0.55854
Q9HB71	CACYBP	0.0172898	1.80876e+06	0.737497	0.555185	X	X
B4DY09;Q12905	ILF2	0.0084085	3.6825e+06	0.994976	0.554646	X	X
P61247;H0Y9Y4;D6RG13;E9PFI5;D6RAT0;D6R9B6;D6RB09;H0Y8L7	RPS3A	0.0492448	6.56318e+06	0.797996	0.553567		X
O75083;D6RD66	WDR1	0.0600843	4.40739e+06	0.891238	0.553071
Q9Y490	TLN1	0.115788	3.6683e+06	0.899774	0.552174
P20700;E9PBF6;A0A0D9SFE5	LMNB1	0.0606038	1.26031e+07	0.945378	0.551933			X
P62269	RPS18	0.210448	9.20741e+06	0.768713	0.550168			X
P14618;B4DNK4;H3BTN5;H3BQ34	PKM	0.0653744	4.72155e+07	0.858866	0.548028			X
P40227	CCT6A	0.0248767	6.5917e+06	0.888381	0.547743	X	X	X
A0A0C4DGS1;P39656;U3KQ84	DDOST	0.0303351	2.41048e+06	0.839651	0.544776		X
P33176	KIF5B	0.00265244	1.17041e+06	0.806003	0.543124	X	X
P31942	HNRNPH3	0.0453108	3.98734e+06	0.771431	0.542057		X
P12956;B1AHC9	XRCC6	0.0744698	7.82701e+06	0.883681	0.539128			X
O95347	SMC2	0.0452657	3.5744e+06	0.742577	0.535821		X
Q8N163;H0YB24;G3V119	CCAR2	0.0473187	2.17433e+06	0.960375	0.53352		X
P06400	RB1	0.108895	1.83127e+06	0.886739	0.529687
P42704	LRPPRC	0.0202977	5.5204e+06	0.976759	0.529635	X	X
K7EJT5;K7EP65;K7EKS7;K7ELC4;K7EMH1;K7ERI7;P35268	RPL22	0.133422	8.78202e+06	0.767654	0.527968			X
Q15029;K7EP67	EFTUD2	0.0342778	2.88939e+06	0.937674	0.526097		X
P51659;E7ER27;E7EWE5	HSD17B4	0.0471456	1.54585e+06	0.915495	0.524464		X
P62701;Q8TD47	RPS4X;RPS4Y2	0.143506	5.40277e+06	0.767056	0.520623
P39748;F5H1Y3	FEN1	0.0588664	2.74677e+06	0.92308	0.519314
E9PEB5;Q96AE4	FUBP1	0.0228103	4.1744e+06	0.999693	0.515896	X	X
J3QL05;J3KP15;Q01130;Q9BRL6	SRSF2;SRSF8	0.0353941	6.8623e+06	0.998043	0.515653		X	X
P15153;B1AH77;B1AH80;B1AH78	RAC2	0.0506439	3.43065e+06	0.945219	0.511407
A0A087WUZ3;Q01082	SPTBN1	0.0270716	6.6015e+06	0.859126	0.511193	X	X	X
Q9Y5B9	SUPT16H	0.0675719	4.73042e+06	0.904922	0.508154
A0A0R4J2E8;A8MXP9;P43243;D6REM6;D6R991	MATR3	0.072816	3.01842e+06	0.895635	0.508057
P62888;A0A0C4DH44;E5RI99;A0A0B4J213;E5RJH3	RPL30	0.111924	1.65608e+06	0.857516	0.505718
O43390;B4DT28	HNRNPR	0.0170911	1.85072e+07	0.996232	0.503988	X	X	X
Q969X5	ERGIC1	0.00773184	704331	0.759833	0.499286		X
P00338;F5GYU2;F5GXY2	LDHA	0.0311046	8.80352e+06	0.937396	0.499259	X	X	X
P50395	GDI2	0.0384103	4.26469e+06	0.938227	0.49453		X
J3QT28;O43684	BUB3	0.039715	3.33929e+06	0.791226	0.493714		X
Q14566	MCM6	0.0411469	6.2673e+06	0.895697	0.491261		X
Q15717	ELAVL1	0.01791	4.2648e+06	0.974831	0.490569	X	X
P11766;D6RFE4;H0YAG8	ADH5	0.014476	865621	0.993569	0.488386		X
P07814;V9GYZ6	EPRS	0.134814	3.34486e+06	0.887585	0.487807
P12270	TPR	0.0306252	1.08392e+06	0.895473	0.484756		X
J3QLE5;A8MT02;P63162;P14678;J3KRY3;S4R3P3	SNRPN;SNRPB	0.0842014	1.14736e+06	0.986919	0.484531
B9A041;P40925;C9JRL4;B8ZZ51;C9JF79	MDH1	0.0266346	1.26452e+06	0.992221	0.484436		X
P41091;Q2VIR3	EIF2S3;EIF2S3L	0.0916194	4.9168e+06	0.903928	0.483047
P13010	XRCC5	0.0828064	6.11554e+06	0.895368	0.479357
P14868	DARS	0.0711565	4.07212e+06	0.91831	0.476745
Q99832	CCT7	0.101578	1.04672e+07	0.786799	0.466774			X
B0I1T2	MYO1G	0.0332459	1.47338e+06	0.841213	0.465698		X
P61221;D6R9I9;D6RGF4	ABCE1	0.00141288	2.59468e+06	0.79114	0.463893	X	X
Q14974	KPNB1	0.0379133	2.40279e+06	0.948376	0.462675		X
P33993	MCM7	0.111503	4.35023e+06	0.80495	0.462409
P18754;C9JW69;C9JRH2;C9JMJ4;C9J3R0;C9JQZ4	RCC1	0.0774464	3.14647e+06	0.819587	0.46212
Q00839	HNRNPU	0.0534617	2.14893e+07	0.91177	0.461355			X
B1AK87;B1AK88;P47756;B1AK85	CAPZB	0.000394112	2.59022e+06	0.999658	0.458484	X	X
P09874	PARP1	0.0804774	6.01335e+06	0.861906	0.451666
A0A087WZZ5;Q13435;E9PPJ0;E9PJ04;H0YCG1	SF3B2	0.0150903	2.16386e+06	0.80802	0.447366		X
P22314	UBA1	0.177084	5.74097e+06	0.88824	0.441256
O00425	IGF2BP3	0.0222288	1.18416e+06	0.997017	0.438335		X
Q14103;H0YA96;H0Y8G5;D6RAF8	HNRNPD	0.0273176	1.97368e+07	0.994499	0.437864	X	X	X
F1T0B3;A0A087X2G1;Q92499	DDX1	0.00541985	1.70249e+06	0.894578	0.436828	X	X
Q9P2J5	LARS	0.0154045	2.62475e+06	0.865097	0.435079	X	X
Q16666;A0A0A0MRB1	IFI16	0.0561057	3.22372e+06	0.922195	0.429566
H0YEN5;P15880;E9PQD7	RPS2	0.138356	8.60454e+06	0.848993	0.426439			X
Q96PK6	RBM14	0.0500163	2.6326e+06	0.819688	0.424168		X
P61158;B4DXW1	ACTR3	0.0224182	2.0731e+06	0.913399	0.421178		X
H0Y4R1;P12268;E7ETK5	IMPDH2	0.0248266	1.60315e+06	0.804827	0.417765		X
Q9UHD8;K7EL40;K7EK18	Septin-9	0.0530767	1.66328e+06	0.872206	0.409838
A6NJA2;P54578	USP14	0.0369593	3.4578e+06	0.96229	0.404778		X
P35659;D6R9L5	DEK	0.000149931	1.56253e+06	0.96981	0.40397	X	X
P08133	ANXA6	0.0247653	2.71535e+06	0.905429	0.401102		X
O43175;Q5SZU1	PHGDH	0.0487511	1.03966e+07	0.997339	0.399813		X	X
F8VZJ2;F8W0W4;H0YHX9;Q13765;E9PAV3;F8W1N5;F8VNW4	NACA	0.144342	4.47201e+06	0.802359	0.397557
Q15046	KARS	0.182941	1.96229e+06	0.907583	0.394498
A0A0A6YYC3;A0A0A6YYJ8;Q9Y383	C7orf55-LUC7L2;LUC7L2	0.0127533	5.12631e+06	0.991031	0.394498	X	X
P13796	LCP1	0.0465824	2.97323e+07	0.995699	0.393678		X	X
P17987;E7EQR6;F5H282;E7ERF2	TCP1	0.0808321	1.21054e+07	0.893632	0.393369			X
P31146;H3BRY3;H3BTU6	CORO1A	0.0585925	2.10728e+07	0.960467	0.390799			X
P61160;F5H6T1	ACTR2	0.0425079	1.7077e+06	0.902996	0.389332		X
J3KN66;A0A0A0MSK5;Q5JTV8;H0YD16	TOR1AIP1	0.0357257	1.02673e+06	0.88815	0.387682		X
Q13813;A0A0D9SF54;A0A0D9SGF6	SPTAN1	0.0992949	4.13394e+06	0.917867	0.382271
P82979;F8VZQ9	SARNP	0.0581125	4.55221e+06	0.981997	0.380738
P63092;Q5JWF2;S4R3E3	GNAS	0.0108135	2.45465e+06	0.997635	0.373228	X	X
H0YLS6;H0YLC2;H0YMI6;H0YMA1;H0YMZ1;H0YL69;P25789;H0YKT8;H0YN18	PSMA4	0.00480276	1.87737e+06	0.991755	0.370401	X	X
Q08722	CD47	0.00403101	1.32827e+06	0.983499	0.36881	X	X
F5H2F4;P11586	MTHFD1	0.119137	7.5797e+06	0.893092	0.365709			X
E9PCY7;G8JLB6;P31943;D6RIU0;D6RBM0;E7EQJ0;D6RAM1;D6R9T0;D6RFM3;D6RIT2;D6RDU3;D6RJ04;D6RIH9;H0YB39	HNRNPH1	0.059674	5.52808e+06	0.981907	0.361395
O75643	SNRNP200	0.122909	3.4939e+06	0.868046	0.349111
P33991	MCM4	0.0633489	3.16798e+06	0.885706	0.344579
Q02790	FKBP4	0.0687566	3.62304e+06	0.935732	0.340585
D6R9P3;D6RD18;D6RBZ0;A0A087WZV1;Q99729	HNRNPAB	0.0663441	6.14678e+06	0.947834	0.339939
Q16555	DPYSL2	0.0708609	1.81704e+06	0.89582	0.338733
J3KPP4;O95232;D6RDI2	LUC7L3	0.0152548	1.50787e+06	0.997706	0.331639		X
P53396	ACLY	0.0552739	2.60973e+06	0.84865	0.330705
P18124;A8MUD9	RPL7	0.205176	4.46337e+06	0.792861	0.329358
M0QXS5;P14866;M0QYT0	HNRNPL	0.409456	800647	0.95	0.327704
H0Y8E6;P49736	MCM2	0.0819049	6.72943e+06	0.921829	0.327638			X
P62263;H0YB22;E5RH77	RPS14	0.120436	1.25267e+07	0.902653	0.327306			X
A0A087WVQ6;Q00610	CLTC	0.0906149	2.2769e+06	0.944479	0.320317
Q9NZB2;A0A0C4DG79	FAM120A	3.43064e-05	2.12154e+06	0.999912	0.318627	X	X
Q08211	DHX9	0.103444	9.52312e+06	0.909969	0.311987			X
A0A0C4DGI3;B4DJV2;O75390;F8VPF9;F8VPA1;F8W1S4;H0YH82	CS	0.0612343	2.05582e+06	0.973281	0.309935
P17812	CTPS1	0.0479026	1.07875e+06	0.940188	0.305633		X
P52209;K7EMN2;K7EM49;K7EPF6	PGD	0.117789	3.9204e+06	0.960217	0.304874
Q12906	ILF3	0.0521871	5.03005e+06	0.974264	0.301586
P55060	CSE1L	0.0467156	1.23556e+07	0.845789	0.300147		X	X
A0A087WTP3;Q92945;M0R0I5	KHSRP	0.0650125	7.34959e+06	0.980231	0.299612			X
Q9H3N1	TMX1	0.016652	3.64601e+06	0.8648	0.295089	X	X
M0R0P7;M0R3D6;M0R1A7;M0R117;Q02543	RPL18A	0.0780902	2.59263e+06	0.938557	0.294228
DHE3_BOVIN;P49448;P00367	GLUD2;GLUD1	0.0958328	1.60672e+06	0.914183	0.293476
H7BY10;K7EJV9;K7ERT8;A8MUS3;P62750;K7EMA7	RPL23A	0.122684	1.0802e+07	0.750982	0.292874			X
P51991	HNRNPA3	0.0699122	1.19547e+07	0.969124	0.28696			X
H3BLZ8;Q92841	DDX17	0.202721	3.9733e+06	0.983483	0.279477
P61088;Q5JXB2;F8VZ29;F8VQQ8;F8VSD4;F8VV71	UBE2N;UBE2NL	0.071408	1.9031e+06	0.819955	0.277956
P38159;Q96E39;H3BUY5;H0Y6E7;H3BT71	RBMX;RBMXL1	0.0391381	4.61365e+06	0.993531	0.276713		X
P63010;A0A087X253	AP2B1	0.0754022	2.31754e+06	0.876395	0.275789
P62277;J3KMX5;E9PS50	RPS13	0.0798622	4.27033e+06	0.803102	0.274052
P38919	EIF4A3	0.00516244	4.16328e+06	0.935376	0.265346	X	X
Q9UQ35	SRRM2	0.0872925	1.04921e+07	0.984279	0.261212			X
Q13247;A0A0D9SEM4;Q08170	SRSF6;SRSF4	0.134874	5.34462e+06	0.979481	0.245123
A0A087WTT1;P11940;E7EQV3;E7ERJ7	PABPC1	0.0724947	3.84968e+06	0.925688	0.244612
A0A0U1RQH7;H0Y4X3;G3XAC6;Q14498;A0A0U1RQW2	RBM39	0.0447737	1.66893e+06	0.975735	0.244227		X
Q16778;P33778;P23527;P06899;Q8N257;Q96A08	HIST2H2BE;HIST1H2BB;HIST1H2BO;HIST1H2BJ;HIST3H2BB;HIST1H2BA	0.0415853	1.24536e+07	0.86591	0.22584		X	X
P84090;G3V279	ERH	0.0499146	3.35101e+06	0.994478	0.199387		X
F6VRR5;Q9BY77;Q8WUT1;F8WCX5	POLDIP3	0.0860909	720945	0.98174	0.185199
O75152;E9PQ61;E9PBY7	ZC3H11A	0.0319557	1.19469e+06	0.969885	0.120793		X

## Sheet: Supp. Table S8
Supplementary Table S8: siRNA and antibody information
Source	Product Type	Reference #
Dharmacon	SMARTpool: siGENOME HNRNPC siRNA	M-011869-01
Dharmacon	SMARTpool: siGENOME HSPD1 siRNA	M-010600-02
Dharmacon	SMARTpool: siGENOME IGF2BP1 siRNA	M-003977-02
Dharmacon	SMARTpool: siGENOME RPSA siRNA	M-013303-01
Dharmacon	SMARTpool: siGENOME YBX3 siRNA	M-015793-00
Dharmacon	SMARTpool: siGENOME MOV10 siRNA	M-014162-01
Dharmacon	SMARTpool: siGENOME RBBP4 siRNA	M-012137-00
Dharmacon	SMARTpool: siGENOME YWHAH siRNA	M-010626-01
Dharmacon	siGENOME Non-Targeting siRNA Pool #2	D-001206-14-05
Dharmacon	Accell eGFP siRNA	D-001940-01-05
Source	Product Name	Description	Target
abcam	Anti-HSP60 antibody [2E1/53] ab5479	Mouse monoclonal	HSPD1
abcam	Anti-hnRNP C1 + C2 antibody [EP3034Y] ab75822	Rabbit monoclonal	HNRNPC
abcam	Anti-RbAp48 [EPR3411] ab79416	Rabbit monoclonal	RBBP4
Santa Cruz Biotechnology	GFP Antibody (FL): sc-8334	Rabbit monoclonal	GFP
abcam	Anti-Mov10 antibody (ab80613)	Rabbit polyclonal	MOV10
Licor	anti-mouse: #926-68020	Secondary Antibody
Licor	anti-rabbit: #926-32211	Secondary Antibody

## Sheet: Supp. Table S9
Supplementary Table S9: DAPI staining results
	siRNA	BioRep 1: Cytation DAPI	BioRep 2: Cytation DAPI
1	Mock	135938	176622
2	Mock	219747	343309
3	CTRL	203093	222905
4	CTRL	233752	229950
5	GFP	198988	223380
6	GFP	219774	301984
7	MOV10	108945	152507
8	MOV10	125890	104164
9	YBX3	197924	225266
10	YBX3	194219	209679
11	IGF2BP1	224688	219628
12	IGF2BP1	196016	294590
13	RPSA	53499	47121
14	RPSA	54672	68313
15	HNRNPC	88190	85996
16	HNRNPC	101814	96194
17	HSPD1	174650	144783
18	HSPD1	180536	198956
19	RBBP4	181397	204521
20	RBBP4	205893	174899
21	YWHAH	117424	307043
22	YWHAH	212118	275933
Mean DAPI		164962	195806
1 Std Dev		56300.8	81644.2
1.5 Std Dev		84451.2	122466
Mean +1.5 Stdev		249413	318273
Mean - 1.5 Stdev		80510.9	73340.1

[truncated: 1 more sheets: Supp. Table S10]
